# Supplementary material for: Antimicrobial Resistance in Swine Fecal Specimens Across Different Farm Management Systems
Source: Front Microbiol. 2020 Jun 17;11:1238. doi: 10.3389/fmicb.2020.01238 (PMC7311580; doi:10.3389/fmicb.2020.01238)
Supplement: Supplementary file 5 [file Table_1.xlsx]

## Sheet: Table S1
Supplementary Table S1. Raw data for cross- sectional study.
Farm categories	Sample ID	Bacterial 16S		E.coli-Shigella spp.			Shigella spp.			Salmonella app.			C.jejuni-coli			TEM104E			TEM104K			SHV			SHV238240SE-SK			CTX-M1			CTX-M2-M74			CTX-M8-M25			CTX-M9			PER			VEB			GES			CMY1-MOX
		Ct	log copy	Ct	log copy	Norm log copy	Ct	log copy	Norm log copy	Ct	log copy	Norm log copy	Ct	log copy	Norm log copy	Ct	log copy	Norm log copy	Ct	log copy	Norm log copy	Ct	log copy	Norm log copy	Ct	log copy	Norm log copy	Ct	log copy	Norm log copy	Ct	log copy	Norm log copy	Ct	log copy	Norm log copy	Ct	log copy	Norm log copy	Ct	log copy	Norm log copy	Ct	log copy	Norm log copy	Ct	log copy	Norm log copy	Ct
Extensive use	LC5-1	15.9627	5.8489	27.2217	2.52694	2.59222	40	-1.1859	-1.21653	40	-1.18679	-1.21745	40	-1.05504	-1.08229	27.9211	2.26603	2.32457	40	-0.756393	-0.775934	40	-1.32042	-1.35453	40	-0.838773	-0.860442	40	-1.02104	-1.04741	40	-1.0325	-1.05918	40	-1.18134	-1.21186	31.3229	1.52074	1.56003	40	-1.29748	-1.331	34.9386	0.247994	0.254401	40	-1.36501	-1.40027	40
	LC5-2	15.4972	5.9868	28.023	2.29928	2.30435	40	-1.1859	-1.18851	40	-1.18679	-1.1894	40	-1.05504	-1.05736	24.4649	3.25506	3.26224	40	-0.756393	-0.758061	40	-1.32042	-1.32333	40	-0.838773	-0.840622	31.8876	1.33276	1.3357	40	-1.0325	-1.03478	40	-1.18134	-1.18395	36.4219	-0.0232797	-0.023331	40	-1.29748	-1.30034	28.2856	2.22782	2.23273	40	-1.36501	-1.36802	40
	LC5-3	15.352	6.0298	26.6338	2.69395	2.68063	40	-1.1859	-1.18004	40	-1.18679	-1.18092	40	-1.05504	-1.04982	29.5097	1.81144	1.80249	40	-0.756393	-0.752654	40	-1.32042	-1.31389	40	-0.838773	-0.834627	40	-1.02104	-1.01599	40	-1.0325	-1.0274	40	-1.18134	-1.1755	33.1528	0.966621	0.961843	40	-1.29748	-1.29107	32.5811	0.949566	0.944873	31.7542	1.02674	1.02167	40
	LC5-4	16.6542	5.64407	28.9914	2.02415	2.1518	40	-1.1859	-1.26068	40	-1.18679	-1.26163	40	-1.05504	-1.12157	27.534	2.37681	2.5267	40	-0.756393	-0.804094	40	-1.32042	-1.40369	40	-0.838773	-0.891668	40	-1.02104	-1.08543	40	-1.0325	-1.09761	40	-1.18134	-1.25584	32.5825	1.13932	1.21117	40	-1.29748	-1.3793	30.2918	1.63082	1.73367	34.7935	0.145173	0.154328	40
	LC5-5	12.0292	7.01408	26.2313	2.80831	2.40229	40	-1.1859	-1.01444	40	-1.18679	-1.01521	40	-1.05504	-0.902502	27.2329	2.46297	2.10688	40	-0.756393	-0.647036	40	-1.32042	-1.12952	40	-0.838773	-0.717505	32.0433	1.28759	1.10144	40	-1.0325	-0.883224	40	-1.18134	-1.01055	32.0971	1.28629	1.10032	40	-1.29748	-1.10989	28.4892	2.16724	1.8539	40	-1.36501	-1.16766	40
	LC6-1	12.4512	6.88907	26.6169	2.69875	2.35046	40	-1.1859	-1.03285	40	-1.18679	-1.03363	40	-1.05504	-0.918878	27.5695	2.36666	2.06123	40	-0.756393	-0.658776	40	-1.32042	-1.15001	40	-0.838773	-0.730524	31.2828	1.50826	1.31361	40	-1.0325	-0.899251	40	-1.18134	-1.02888	31.854	1.35993	1.18442	40	-1.29748	-1.13003	32.8478	0.870188	0.757885	40	-1.36501	-1.18885	40
	LC6-2	15.8591	5.87959	23.5189	3.57894	3.65223	40	-1.1859	-1.21018	40	-1.18679	-1.21109	40	-1.05504	-1.07664	28.0511	2.22884	2.27448	40	-0.756393	-0.771884	40	-1.32042	-1.34746	40	-0.838773	-0.855951	33.4751	0.872158	0.890019	40	-1.0325	-1.05365	40	-1.18134	-1.20554	30.9597	1.63073	1.66413	40	-1.29748	-1.32405	32.8294	0.875666	0.8936	34.1781	0.323684	0.330313	40
	LC6-3	15.9982	5.83838	25.1408	3.11813	3.20445	40	-1.1859	-1.21873	40	-1.18679	-1.21964	40	-1.05504	-1.08424	27.9624	2.25422	2.31662	40	-0.756393	-0.777332	40	-1.32042	-1.35697	40	-0.838773	-0.861992	31.9673	1.30966	1.34591	40	-1.0325	-1.06108	40	-1.18134	-1.21405	32.4746	1.172	1.20445	40	-1.29748	-1.3334	40	-1.25818	-1.29301	40	-1.36501	-1.40279	40
	LC6-4	12.4237	6.89721	27.6347	2.40959	2.09614	40	-1.1859	-1.03163	40	-1.18679	-1.03241	40	-1.05504	-0.917794	28.4991	2.10063	1.82738	40	-0.756393	-0.657999	40	-1.32042	-1.14865	40	-0.838773	-0.729662	32.439	1.17277	1.02021	40	-1.0325	-0.89819	40	-1.18134	-1.02767	30.3702	1.80922	1.57387	40	-1.29748	-1.1287	40	-1.25818	-1.09451	40	-1.36501	-1.18744	40
	LC6-5	14.2546	6.35488	21.1271	4.25846	4.02066	40	-1.1859	-1.11967	40	-1.18679	-1.12051	40	-1.05504	-0.99612	25.8714	2.85258	2.69328	40	-0.756393	-0.714154	40	-1.32042	-1.24668	40	-0.838773	-0.791933	40	-1.02104	-0.964018	40	-1.0325	-0.974843	40	-1.18134	-1.11537	28.145	2.48304	2.34437	40	-1.29748	-1.22502	33.4916	0.678597	0.640702	40	-1.36501	-1.28878	40
	LC7-1	15.7319	5.91727	25.7552	2.94359	2.98474	40	-1.1859	-1.20248	40	-1.18679	-1.20338	40	-1.05504	-1.06979	28.4933	2.10231	2.1317	40	-0.756393	-0.766969	40	-1.32042	-1.33888	40	-0.838773	-0.8505	31.2564	1.51592	1.53712	40	-1.0325	-1.04694	40	-1.18134	-1.19786	31.8996	1.34611	1.36493	40	-1.29748	-1.31562	27.2028	2.55005	2.5857	40	-1.36501	-1.38409	40
	LC7-2	14.6419	6.24013	24.8361	3.20471	3.08139	40	-1.1859	-1.14026	40	-1.18679	-1.14112	40	-1.05504	-1.01444	26.4328	2.69191	2.58832	40	-0.756393	-0.727286	40	-1.32042	-1.26961	40	-0.838773	-0.806495	29.5422	2.01328	1.9358	40	-1.0325	-0.992768	40	-1.18134	-1.13588	30.3416	1.81788	1.74793	40	-1.29748	-1.24755	30.517	1.56382	1.50364	40	-1.36501	-1.31248	40
	LC7-3	15.7784	5.90349	27.1075	2.55938	2.60122	40	-1.1859	-1.20528	40	-1.18679	-1.20619	40	-1.05504	-1.07228	28.2467	2.17286	2.20838	40	-0.756393	-0.768758	40	-1.32042	-1.342	40	-0.838773	-0.852484	31.7895	1.36124	1.38349	40	-1.0325	-1.04938	40	-1.18134	-1.20065	31.1724	1.5663	1.59191	40	-1.29748	-1.31869	40	-1.25818	-1.27875	40	-1.36501	-1.38732	40
	LC7-4	14.5781	6.25903	20.9452	4.31014	4.13177	40	-1.1859	-1.13682	40	-1.18679	-1.13767	40	-1.05504	-1.01137	29.773	1.73612	1.66427	40	-0.756393	-0.72509	40	-1.32042	-1.26577	40	-0.838773	-0.80406	40	-1.02104	-0.97878	40	-1.0325	-0.989771	40	-1.18134	-1.13245	30.0136	1.9172	1.83786	40	-1.29748	-1.24378	40	-1.25818	-1.20611	33.8443	0.420508	0.403105	40
	LC7-5	15.3674	6.02523	26.5519	2.71724	2.70586	40	-1.1859	-1.18093	40	-1.18679	-1.18182	40	-1.05504	-1.05062	29.166	1.9098	1.9018	40	-0.756393	-0.753225	40	-1.32042	-1.31489	40	-0.838773	-0.83526	32.0656	1.28112	1.27575	40	-1.0325	-1.02818	40	-1.18134	-1.1764	29.3044	2.13195	2.12303	40	-1.29748	-1.29205	34.0265	0.519446	0.51727	40	-1.36501	-1.35929	40
	LC7-6	15.6333	5.94648	26.8675	2.62756	2.65121	40	-1.1859	-1.19657	40	-1.18679	-1.19747	40	-1.05504	-1.06453	27.3015	2.44334	2.46533	40	-0.756393	-0.763201	40	-1.32042	-1.3323	40	-0.838773	-0.846322	31.3678	1.48358	1.49693	40	-1.0325	-1.04179	40	-1.18134	-1.19198	29.7564	1.9951	2.01306	40	-1.29748	-1.30916	31.1301	1.38136	1.39379	40	-1.36501	-1.37729	40
	LC7-7	13.6498	6.53401	32.7559	0.95464	0.876619	40	-1.1859	-1.08898	40	-1.18679	-1.0898	40	-1.05504	-0.968811	30.6054	1.49791	1.37549	40	-0.756393	-0.694575	40	-1.32042	-1.21251	40	-0.838773	-0.770222	40	-1.02104	-0.937589	40	-1.0325	-0.948117	40	-1.18134	-1.08479	40	-1.10677	-1.01632	40	-1.29748	-1.19144	35.2277	0.161974	0.148736	40	-1.36501	-1.25345	40
	LC7-8	13.8063	6.48766	23.0998	3.698	3.42003	40	-1.1859	-1.09676	40	-1.18679	-1.09758	40	-1.05504	-0.975732	26.3269	2.72222	2.5176	40	-0.756393	-0.699537	40	-1.32042	-1.22117	40	-0.838773	-0.775724	38.5572	-0.602422	-0.557139	40	-1.0325	-0.95489	40	-1.18134	-1.09254	31.5626	1.44816	1.3393	40	-1.29748	-1.19995	29.5128	1.86264	1.72263	40	-1.36501	-1.2624	40
	LC7-9	16.4437	5.70643	28.2817	2.22578	2.34028	40	-1.1859	-1.24691	40	-1.18679	-1.24784	40	-1.05504	-1.10931	27.9477	2.25841	2.3746	40	-0.756393	-0.795307	40	-1.32042	-1.38835	40	-0.838773	-0.881925	32.3954	1.18542	1.24641	40	-1.0325	-1.08562	40	-1.18134	-1.24212	40	-1.10677	-1.16371	40	-1.29748	-1.36423	30.7615	1.49103	1.56774	40	-1.36501	-1.43523	40
	LC7-10	15.0577	6.11698	25.7665	2.94038	2.88415	40	-1.1859	-1.16322	40	-1.18679	-1.16409	40	-1.05504	-1.03486	26.3379	2.71908	2.66708	40	-0.756393	-0.741929	40	-1.32042	-1.29517	40	-0.838773	-0.822733	40	-1.02104	-1.00151	40	-1.0325	-1.01276	40	-1.18134	-1.15875	32.5029	1.16344	1.14119	40	-1.29748	-1.27267	40	-1.25818	-1.23412	40	-1.36501	-1.3389	40
	LC8-1	13.7628	6.50054	26.1583	2.82906	2.61123	40	-1.1859	-1.09458	40	-1.18679	-1.09541	35.5977	0.218158	0.20136	28.1134	2.21101	2.04076	40	-0.756393	-0.698151	40	-1.32042	-1.21875	40	-0.838773	-0.774188	40	-1.02104	-0.942416	40	-1.0325	-0.952999	40	-1.18134	-1.09038	40	-1.10677	-1.02155	40	-1.29748	-1.19757	40	-1.25818	-1.1613	40	-1.36501	-1.2599	40
	LC8-2	15.417	6.01055	30.3628	1.63452	1.63166	40	-1.1859	-1.18382	40	-1.18679	-1.18471	40	-1.05504	-1.05318	29.6889	1.76016	1.75707	40	-0.756393	-0.755066	40	-1.32042	-1.3181	40	-0.838773	-0.837301	40	-1.02104	-1.01924	40	-1.0325	-1.03069	40	-1.18134	-1.17927	40	-1.10677	-1.10483	40	-1.29748	-1.2952	30.0611	1.69946	1.69648	40	-1.36501	-1.36261	40
	LC8-3	17.1565	5.49526	28.6074	2.13324	2.32918	40	-1.1859	-1.29482	40	-1.18679	-1.29579	40	-1.05504	-1.15194	29.576	1.79249	1.95713	40	-0.756393	-0.825867	40	-1.32042	-1.4417	40	-0.838773	-0.915814	40	-1.02104	-1.11482	40	-1.0325	-1.12734	40	-1.18134	-1.28985	40	-1.10677	-1.20843	40	-1.29748	-1.41665	33.0757	0.802384	0.876083	40	-1.36501	-1.49038	40
	LC8-4	15.1796	6.08087	27.7537	2.37579	2.3442	40	-1.1859	-1.17013	40	-1.18679	-1.17101	40	-1.05504	-1.04101	29.0655	1.93857	1.91279	40	-0.756393	-0.746334	40	-1.32042	-1.30286	40	-0.838773	-0.827618	40	-1.02104	-1.00746	40	-1.0325	-1.01877	40	-1.18134	-1.16563	40	-1.10677	-1.09205	40	-1.29748	-1.28023	32.8025	0.883679	0.871927	40	-1.36501	-1.34686	40
	LC8-5	17.0355	5.53112	27.3713	2.48443	2.69504	40	-1.1859	-1.28643	40	-1.18679	-1.28739	40	-1.05504	-1.14447	26.7479	2.60176	2.82231	40	-0.756393	-0.820513	40	-1.32042	-1.43235	40	-0.838773	-0.909876	40	-1.02104	-1.10759	40	-1.0325	-1.12003	40	-1.18134	-1.28149	40	-1.10677	-1.20059	40	-1.29748	-1.40747	30.8857	1.45409	1.57735	40	-1.36501	-1.48072	40
	LC9-1	18.1607	5.19782	24.607	3.26979	3.77441	40	-1.1859	-1.36892	40	-1.18679	-1.36995	40	-1.05504	-1.21786	27.3281	2.43572	2.81162	40	-0.756393	-0.873127	40	-1.32042	-1.5242	40	-0.838773	-0.96822	32.3877	1.18767	1.37097	40	-1.0325	-1.19185	40	-1.18134	-1.36366	34.3495	0.604247	0.697501	40	-1.29748	-1.49772	33.8493	0.572161	0.660462	40	-1.36501	-1.57567	40
	LC9-2	13.2774	6.64434	24.5717	3.27982	2.96176	40	-1.1859	-1.07089	40	-1.18679	-1.0717	40	-1.05504	-0.952724	24.483	3.24987	2.93471	40	-0.756393	-0.683042	40	-1.32042	-1.19237	40	-0.838773	-0.757433	29.9719	1.8886	1.70545	40	-1.0325	-0.932374	40	-1.18134	-1.06678	29.5948	2.04404	1.84582	40	-1.29748	-1.17166	27.3531	2.50532	2.26237	40	-1.36501	-1.23264	40
	LC9-3	15.6246	5.94905	25.3785	3.05059	3.07672	40	-1.1859	-1.19605	40	-1.18679	-1.19695	40	-1.05504	-1.06407	25.6822	2.9067	2.9316	40	-0.756393	-0.762872	40	-1.32042	-1.33173	40	-0.838773	-0.845957	32.6109	1.12291	1.13253	40	-1.0325	-1.04134	40	-1.18134	-1.19146	34.9429	0.424566	0.428202	40	-1.29748	-1.30859	40	-1.25818	-1.26896	40	-1.36501	-1.3767	40
	LC9-4	14.6189	6.24694	27.821	2.35666	2.2635	40	-1.1859	-1.13902	40	-1.18679	-1.13987	40	-1.05504	-1.01333	28.4471	2.11553	2.03191	40	-0.756393	-0.726493	40	-1.32042	-1.26822	40	-0.838773	-0.805616	31.9546	1.31334	1.26142	40	-1.0325	-0.991686	40	-1.18134	-1.13464	32.553	1.14824	1.10285	40	-1.29748	-1.24619	34.01	0.524338	0.503611	32.7811	0.728876	0.700063	40
	LC9-5	15.7697	5.90608	26.1999	2.81722	2.86202	40	-1.1859	-1.20476	40	-1.18679	-1.20566	40	-1.05504	-1.07181	25.802	2.87242	2.9181	40	-0.756393	-0.768422	40	-1.32042	-1.34142	40	-0.838773	-0.852112	29.6495	1.98216	2.01368	40	-1.0325	-1.04892	40	-1.18134	-1.20013	31.8941	1.34779	1.36922	40	-1.29748	-1.31811	33.8764	0.564086	0.573056	40	-1.36501	-1.38672	40
	LC10-1	12.9886	6.72988	24.8321	3.20584	2.85815	40	-1.1859	-1.05728	40	-1.18679	-1.05808	40	-1.05504	-0.940614	26.5482	2.6589	2.37053	40	-0.756393	-0.67436	40	-1.32042	-1.17722	40	-0.838773	-0.747805	28.261	2.38504	2.12637	40	-1.0325	-0.920522	40	-1.18134	-1.05322	30.9766	1.62562	1.44932	40	-1.29748	-1.15676	31.9186	1.14669	1.02233	30.3286	1.44024	1.28404	40
	LC10-2	16.3331	5.73919	25.5935	2.98951	3.12537	40	-1.1859	-1.23979	40	-1.18679	-1.24072	40	-1.05504	-1.10298	27.3826	2.42012	2.53011	40	-0.756393	-0.790767	40	-1.32042	-1.38043	40	-0.838773	-0.87689	27.4992	2.60607	2.7245	40	-1.0325	-1.07942	40	-1.18134	-1.23503	33.1524	0.966743	1.01068	40	-1.29748	-1.35644	40	-1.25818	-1.31536	40	-1.36501	-1.42704	40
	LC10-3	13.7013	6.51875	21.0473	4.28112	3.94044	40	-1.1859	-1.09153	40	-1.18679	-1.09235	40	-1.05504	-0.971078	22.9864	3.67814	3.38544	40	-0.756393	-0.6962	40	-1.32042	-1.21534	40	-0.838773	-0.772024	24.8193	3.38365	3.11438	40	-1.0325	-0.950336	40	-1.18134	-1.08733	29.2081	2.16112	1.98914	40	-1.29748	-1.19423	31.3164	1.3259	1.22039	40	-1.36501	-1.25638	40
	LC10-4	12.9223	6.74951	21.4805	4.15806	3.69632	40	-1.1859	-1.05421	40	-1.18679	-1.055	40	-1.05504	-0.937879	22.3813	3.85129	3.42361	40	-0.756393	-0.672398	40	-1.32042	-1.17379	40	-0.838773	-0.74563	22.532	4.0473	3.59787	40	-1.0325	-0.917845	40	-1.18134	-1.05016	30.6731	1.71752	1.5268	40	-1.29748	-1.1534	40	-1.25818	-1.11847	32.5209	0.804349	0.715029	40
	LC10-5	13.4862	6.58248	17.3099	5.34293	4.87014	40	-1.1859	-1.08096	40	-1.18679	-1.08177	40	-1.05504	-0.961677	24.5959	3.21756	2.93284	40	-0.756393	-0.68946	40	-1.32042	-1.20358	40	-0.838773	-0.76455	25.7421	3.11587	2.84015	40	-1.0325	-0.941135	40	-1.18134	-1.07681	30.1821	1.8662	1.70106	40	-1.29748	-1.18267	40	-1.25818	-1.14685	40	-1.36501	-1.24422	40
	LC11-1	15.0381	6.12277	23.7779	3.50535	3.43506	40	-1.1859	-1.16212	40	-1.18679	-1.16299	40	-1.05504	-1.03388	25.7421	2.88958	2.83164	40	-0.756393	-0.741226	40	-1.32042	-1.29394	40	-0.838773	-0.821954	29.1193	2.136	2.09317	40	-1.0325	-1.0118	40	-1.18134	-1.15766	32.4727	1.17257	1.14906	40	-1.29748	-1.27146	40	-1.25818	-1.23296	40	-1.36501	-1.33764	40
	LC11-2	14.449	6.29728	29.1623	1.9756	1.88234	40	-1.1859	-1.12991	40	-1.18679	-1.13076	40	-1.05504	-1.00523	28.1969	2.18712	2.08387	40	-0.756393	-0.720685	40	-1.32042	-1.25808	40	-0.838773	-0.799176	40	-1.02104	-0.972834	40	-1.0325	-0.983758	40	-1.18134	-1.12557	33.264	0.932971	0.888927	40	-1.29748	-1.23623	40	-1.25818	-1.19879	40	-1.36501	-1.30057	40
	LC11-3	14.2368	6.36014	23.5204	3.57851	3.37588	40	-1.1859	-1.11875	40	-1.18679	-1.11959	40	-1.05504	-0.995296	26.582	2.64924	2.49923	40	-0.756393	-0.713563	33.3183	0.625908	0.590467	40	-0.838773	-0.791278	33.4944	0.866571	0.817502	40	-1.0325	-0.974036	40	-1.18134	-1.11445	34.2738	0.627174	0.591661	40	-1.29748	-1.22401	30.4342	1.58845	1.49851	40	-1.36501	-1.28772	40
	LC11-4	14.1786	6.37737	24.2395	3.37421	3.17454	40	-1.1859	-1.11572	40	-1.18679	-1.11656	33.0811	0.945979	0.890002	26.4286	2.69313	2.53377	40	-0.756393	-0.711634	40	-1.32042	-1.24229	40	-0.838773	-0.789139	40	-1.02104	-0.960617	40	-1.0325	-0.971404	40	-1.18134	-1.11144	30.2343	1.85038	1.74089	40	-1.29748	-1.2207	40	-1.25818	-1.18373	40	-1.36501	-1.28423	40
	LC11-5	15.6702	5.93555	26.0791	2.85155	2.88251	40	-1.1859	-1.19877	40	-1.18679	-1.19968	40	-1.05504	-1.06649	27.7086	2.32685	2.35211	40	-0.756393	-0.764607	40	-1.32042	-1.33476	35.0433	0.5865	0.592869	30.705	1.67591	1.69411	40	-1.0325	-1.04371	40	-1.18134	-1.19417	29.5754	2.04992	2.07218	40	-1.29748	-1.31157	40	-1.25818	-1.27185	40	-1.36501	-1.37983	40
	LC12-1	13.4791	6.58457	25.1876	3.10484	2.8292	40	-1.1859	-1.08061	40	-1.18679	-1.08143	40	-1.05504	-0.961372	27.0543	2.51409	2.29089	40	-0.756393	-0.689241	40	-1.32042	-1.20319	40	-0.838773	-0.764307	29.5828	2.0015	1.82381	40	-1.0325	-0.940837	40	-1.18134	-1.07646	40	-1.10677	-1.00851	40	-1.29748	-1.18229	40	-1.25818	-1.14648	40	-1.36501	-1.24382	40
	LC12-2	15.0842	6.10914	22.7683	3.79217	3.72442	40	-1.1859	-1.16471	40	-1.18679	-1.16559	40	-1.05504	-1.03619	22.291	3.87713	3.80786	40	-0.756393	-0.74288	40	-1.32042	-1.29683	40	-0.838773	-0.823788	25.4731	3.19393	3.13687	40	-1.0325	-1.01405	40	-1.18134	-1.16024	31.5768	1.44385	1.41805	40	-1.29748	-1.2743	31.5179	1.26596	1.24334	40	-1.36501	-1.34062	40
	LC12-3	16.0953	5.80962	26.038	2.86322	2.95704	40	-1.1859	-1.22476	40	-1.18679	-1.22568	40	-1.05504	-1.08961	26.721	2.60946	2.69497	40	-0.756393	-0.78118	40	-1.32042	-1.36369	40	-0.838773	-0.866259	29.1943	2.11424	2.18352	40	-1.0325	-1.06634	40	-1.18134	-1.22006	32.993	1.01501	1.04827	40	-1.29748	-1.34	34.419	0.402625	0.415819	40	-1.36501	-1.40974	40
	LC12-4	15.9495	5.85282	24.6567	3.25566	3.33753	40	-1.1859	-1.21572	40	-1.18679	-1.21663	40	-1.05504	-1.08157	25.3647	2.99757	3.07296	40	-0.756393	-0.775414	40	-1.32042	-1.35362	40	-0.838773	-0.859866	27.709	2.54519	2.60919	40	-1.0325	-1.05847	40	-1.18134	-1.21105	33.0445	0.999438	1.02457	40	-1.29748	-1.33011	33.9984	0.527807	0.54108	40	-1.36501	-1.39933	40
	LC12-5	15.9637	5.84861	24.8068	3.21301	3.29618	40	-1.1859	-1.21659	40	-1.18679	-1.21751	36.203	0.0430781	0.0441932	24.8	3.15915	3.24092	40	-0.756393	-0.775973	40	-1.32042	-1.3546	40	-0.838773	-0.860485	26.5513	2.88109	2.95566	40	-1.0325	-1.05923	40	-1.18134	-1.21192	31.95	1.33085	1.3653	40	-1.29748	-1.33107	32.8475	0.870278	0.892805	40	-1.36501	-1.40034	40
	LC13-1	13.5404	6.56642	26.4168	2.75561	2.51791	40	-1.1859	-1.0836	40	-1.18679	-1.08442	40	-1.05504	-0.964029	29.8965	1.70077	1.55406	40	-0.756393	-0.691146	40	-1.32042	-1.20652	40	-0.838773	-0.76642	40	-1.02104	-0.932961	40	-1.0325	-0.943437	40	-1.18134	-1.07944	40	-1.10677	-1.0113	40	-1.29748	-1.18556	40	-1.25818	-1.14965	40	-1.36501	-1.24726	40
	LC13-2	17.224	5.47528	27.2687	2.51359	2.75448	40	-1.1859	-1.29955	40	-1.18679	-1.30053	40	-1.05504	-1.15615	27.1655	2.48227	2.72016	40	-0.756393	-0.828882	40	-1.32042	-1.44696	40	-0.838773	-0.919157	40	-1.02104	-1.11889	40	-1.0325	-1.13145	40	-1.18134	-1.29456	40	-1.10677	-1.21284	40	-1.29748	-1.42182	40	-1.25818	-1.37876	40	-1.36501	-1.49582	40
	LC13-3	17.9453	5.26162	27.6331	2.41005	2.74826	40	-1.1859	-1.35232	40	-1.18679	-1.35334	40	-1.05504	-1.20309	29.6707	1.76538	2.01312	40	-0.756393	-0.862541	40	-1.32042	-1.50572	40	-0.838773	-0.956481	40	-1.02104	-1.16432	40	-1.0325	-1.1774	40	-1.18134	-1.34712	40	-1.10677	-1.26209	40	-1.29748	-1.47956	40	-1.25818	-1.43475	40	-1.36501	-1.55656	40
	LC13-4	17.4172	5.41804	24.8864	3.19042	3.5331	40	-1.1859	-1.31328	40	-1.18679	-1.31426	40	-1.05504	-1.16836	25.5564	2.9427	3.25878	40	-0.756393	-0.837638	35.2985	0.0490935	0.0543667	40	-0.838773	-0.928866	40	-1.02104	-1.13071	40	-1.0325	-1.1434	40	-1.18134	-1.30823	40	-1.10677	-1.22565	40	-1.29748	-1.43684	40	-1.25818	-1.39333	33.9823	0.380462	0.421328	40
	LC13-5	19.0012	4.94885	25.8398	2.91954	3.53966	40	-1.1859	-1.43778	40	-1.18679	-1.43887	40	-1.05504	-1.27913	26.6832	2.62026	3.17682	40	-0.756393	-0.917053	40	-1.32042	-1.60088	40	-0.838773	-1.01693	40	-1.02104	-1.23791	40	-1.0325	-1.25181	40	-1.18134	-1.43226	40	-1.10677	-1.34185	40	-1.29748	-1.57307	33.6665	0.626557	0.759639	40	-1.36501	-1.65494	40
	LC14-1	16.7256	5.62291	22.3506	3.91086	4.17314	40	-1.1859	-1.26543	40	-1.18679	-1.26638	40	-1.05504	-1.12579	25.2454	3.03172	3.23504	40	-0.756393	-0.80712	40	-1.32042	-1.40897	40	-0.838773	-0.895024	40	-1.02104	-1.08951	40	-1.0325	-1.10174	40	-1.18134	-1.26057	29.9606	1.93327	2.06292	40	-1.29748	-1.38449	30.1084	1.68539	1.79842	33.5192	0.514794	0.549318	40
	LC14-2	16.6219	5.65364	19.7503	4.6496	4.93445	40	-1.1859	-1.25855	40	-1.18679	-1.2595	40	-1.05504	-1.11967	22.9387	3.69179	3.91796	40	-0.756393	-0.802733	40	-1.32042	-1.40131	40	-0.838773	-0.890159	40	-1.02104	-1.08359	40	-1.0325	-1.09576	40	-1.18134	-1.25372	26.844	2.877	3.05325	40	-1.29748	-1.37697	32.4851	0.978117	1.03804	29.4686	1.68968	1.7932	34.2404
	LC14-3	14.9491	6.14915	19.7029	4.66308	4.54998	40	-1.1859	-1.15713	26.1726	2.75703	2.69016	40	-1.05504	-1.02945	21.1101	4.21504	4.1128	40	-0.756393	-0.738047	31.4786	1.16179	1.13361	34.4179	0.766326	0.747738	40	-1.02104	-0.996271	40	-1.0325	-1.00746	40	-1.18134	-1.15269	30.3569	1.81327	1.76929	40	-1.29748	-1.26601	28.4203	2.18774	2.13467	31.539	1.08915	1.06273	40
	LC14-4	17.8435	5.29178	23.2933	3.64301	4.13057	40	-1.1859	-1.34461	40	-1.18679	-1.34562	34.6116	0.503335	0.570699	23.3753	3.56685	4.04421	40	-0.756393	-0.857625	40	-1.32042	-1.49714	40	-0.838773	-0.95103	40	-1.02104	-1.15769	40	-1.0325	-1.17069	33.3974	0.685108	0.776799	29.7885	1.98539	2.2511	40	-1.29748	-1.47113	34.9104	0.256388	0.290701	31.2675	1.1679	1.32421	40
	LC14-5	16.2863	5.75305	23.6006	3.55571	3.70834	40	-1.1859	-1.2368	40	-1.18679	-1.23773	35.6257	0.210044	0.21906	24.333	3.2928	3.43414	40	-0.756393	-0.788861	33.1377	0.678512	0.707637	40	-0.838773	-0.874777	40	-1.02104	-1.06486	40	-1.0325	-1.07682	40	-1.18134	-1.23205	31.2229	1.55102	1.6176	40	-1.29748	-1.35317	26.6193	2.72369	2.84061	32.7052	0.750914	0.783147	40
	LC15-1	13.1295	6.68816	19.9086	4.60465	4.13087	40	-1.1859	-1.06388	40	-1.18679	-1.06468	40	-1.05504	-0.946482	26.1089	2.7846	2.49808	40	-0.756393	-0.678567	36.4896	-0.297872	-0.267223	40	-0.838773	-0.75247	16.7287	5.73111	5.14143	40	-1.0325	-0.926265	40	-1.18134	-1.05979	40	-1.10677	-0.992893	40	-1.29748	-1.16398	40	-1.25818	-1.12873	40	-1.36501	-1.22456	40
	LC15-2	13.9161	6.45514	25.3139	3.06894	2.85255	40	-1.1859	-1.10228	40	-1.18679	-1.10311	40	-1.05504	-0.980648	28.3553	2.14179	1.99077	40	-0.756393	-0.703061	40	-1.32042	-1.22732	40	-0.838773	-0.779633	30.9388	1.60806	1.49468	40	-1.0325	-0.959701	40	-1.18134	-1.09805	34.4804	0.564632	0.524821	40	-1.29748	-1.206	33.6208	0.640174	0.595037	40	-1.36501	-1.26876	40
	LC15-3	12.4355	6.8937	27.3368	2.49423	2.17087	40	-1.1859	-1.03216	40	-1.18679	-1.03293	40	-1.05504	-0.918261	29.0044	1.95604	1.70246	40	-0.756393	-0.658334	40	-1.32042	-1.14924	40	-0.838773	-0.730034	28.0109	2.4576	2.139	40	-1.0325	-0.898647	31.3281	1.27007	1.10541	30.4605	1.78188	1.55087	40	-1.29748	-1.12927	40	-1.25818	-1.09507	40	-1.36501	-1.18805	40
	LC15-4	16.7987	5.60125	26.6031	2.70269	2.89509	40	-1.1859	-1.27032	32.9258	0.830897	0.890047	32.4554	1.12695	1.20717	29.2198	1.89442	2.02928	40	-0.756393	-0.81024	31.9741	1.01746	1.08989	40	-0.838773	-0.898484	29.192	2.11489	2.26545	40	-1.0325	-1.106	40	-1.18134	-1.26544	40	-1.10677	-1.18556	40	-1.29748	-1.38985	40	-1.25818	-1.34775	40	-1.36501	-1.46218	40
	LC15-5	11.8332	7.07212	26.3595	2.77188	2.35166	40	-1.1859	-1.00612	40	-1.18679	-1.00687	40	-1.05504	-0.895095	25.2377	3.03391	2.57397	40	-0.756393	-0.641725	40	-1.32042	-1.12025	40	-0.838773	-0.711616	32.2704	1.2217	1.03649	40	-1.0325	-0.875975	40	-1.18134	-1.00225	40	-1.10677	-0.938986	40	-1.29748	-1.10078	35.1958	0.171467	0.145473	40	-1.36501	-1.15807	40
	AT1-1	14.89	6.16666	22.3146	3.92106	3.81509	40	-1.1859	-1.15385	40	-1.18679	-1.15472	28.6397	2.23047	2.17019	25.8096	2.87027	2.7927	40	-0.756393	-0.735951	40	-1.32042	-1.28473	40	-0.838773	-0.816105	27.9845	2.46527	2.39864	40	-1.0325	-1.0046	40	-1.18134	-1.14942	32.0196	1.30978	1.27438	40	-1.29748	-1.26241	40	-1.25818	-1.22418	40	-1.36501	-1.32812	40
	AT1-2	15.1186	6.09894	21.2053	4.23625	4.16753	40	-1.1859	-1.16666	40	-1.18679	-1.16754	29.8379	1.88393	1.85337	21.1388	4.20682	4.13858	40	-0.756393	-0.744123	40	-1.32042	-1.299	40	-0.838773	-0.825166	30.6444	1.69349	1.66601	40	-1.0325	-1.01575	40	-1.18134	-1.16218	26.646	2.93694	2.8893	40	-1.29748	-1.27643	29.4976	1.86717	1.83688	40	-1.36501	-1.34286	40
	AT1-3	13.7139	6.51502	26.4021	2.75978	2.54162	40	-1.1859	-1.09215	40	-1.18679	-1.09297	40	-1.05504	-0.971635	28.8741	1.99334	1.83576	40	-0.756393	-0.6966	40	-1.32042	-1.21604	40	-0.838773	-0.772467	32.6347	1.11599	1.02777	40	-1.0325	-0.950881	40	-1.18134	-1.08796	40	-1.10677	-1.01928	40	-1.29748	-1.19491	40	-1.25818	-1.15872	40	-1.36501	-1.2571	40
	AT1-4	15.0099	6.13113	23.6902	3.53025	3.45475	40	-1.1859	-1.16053	40	-1.18679	-1.16141	32.7817	1.03255	1.01047	25.0526	3.08688	3.02086	40	-0.756393	-0.740216	40	-1.32042	-1.29218	40	-0.838773	-0.820834	33.0958	0.9822	0.961193	40	-1.0325	-1.01042	40	-1.18134	-1.15608	32.2477	1.24071	1.21418	40	-1.29748	-1.26973	40	-1.25818	-1.23127	40	-1.36501	-1.33581	40
	AT1-5	17.3095	5.44996	27.1129	2.55784	2.816	40	-1.1859	-1.30558	40	-1.18679	-1.30657	35.0645	0.37235	0.409929	26.1853	2.76274	3.04157	40	-0.756393	-0.832732	40	-1.32042	-1.45368	40	-0.838773	-0.923426	40	-1.02104	-1.12408	40	-1.0325	-1.13671	40	-1.18134	-1.30057	31.5395	1.45516	1.60203	40	-1.29748	-1.42843	40	-1.25818	-1.38517	40	-1.36501	-1.50277	40
	CB1-1	14.8405	6.18131	24.6145	3.26766	3.17181	40	-1.1859	-1.15111	40	-1.18679	-1.15198	40	-1.05504	-1.02409	25.8311	2.86411	2.7801	40	-0.756393	-0.734206	40	-1.32042	-1.28169	40	-0.838773	-0.81417	40	-1.02104	-0.991086	40	-1.0325	-1.00222	40	-1.18134	-1.14669	40	-1.10677	-1.07431	40	-1.29748	-1.25942	29.4428	1.88347	1.82823	40	-1.36501	-1.32497	40
	CB1-2	14.9454	6.15024	24.229	3.37717	3.29467	40	-1.1859	-1.15693	40	-1.18679	-1.1578	40	-1.05504	-1.02926	25.4741	2.96625	2.89379	40	-0.756393	-0.737916	33.8648	0.466717	0.455316	40	-0.838773	-0.818283	31.806	1.35645	1.32331	40	-1.0325	-1.00728	40	-1.18134	-1.15248	40	-1.10677	-1.07973	40	-1.29748	-1.26578	26.4517	2.77357	2.70582	40	-1.36501	-1.33166	40
	CB1-3	14.7672	6.20303	25.4027	3.04372	2.94409	40	-1.1859	-1.14708	40	-1.18679	-1.14794	40	-1.05504	-1.0205	26.3554	2.71407	2.62523	40	-0.756393	-0.731635	40	-1.32042	-1.2772	40	-0.838773	-0.811319	40	-1.02104	-0.987616	40	-1.0325	-0.998706	40	-1.18134	-1.14268	40	-1.10677	-1.07054	40	-1.29748	-1.25501	28.9227	2.03823	1.97151	40	-1.36501	-1.32033	40
	CB1-4	14.9397	6.15194	24.1183	3.40864	3.32445	40	-1.1859	-1.15661	40	-1.18679	-1.15748	40	-1.05504	-1.02898	26.6801	2.62117	2.55643	40	-0.756393	-0.737712	40	-1.32042	-1.28781	40	-0.838773	-0.818057	40	-1.02104	-0.995818	40	-1.0325	-1.007	40	-1.18134	-1.15217	34.3945	0.590633	0.576046	40	-1.29748	-1.26543	25.5435	3.04384	2.96866	40	-1.36501	-1.33129	40
	CB1-5	15.9568	5.85064	28.9891	2.02479	2.07648	40	-1.1859	-1.21617	40	-1.18679	-1.21709	40	-1.05504	-1.08197	27.7339	2.31961	2.37883	40	-0.756393	-0.775704	40	-1.32042	-1.35413	40	-0.838773	-0.860186	32.1055	1.26955	1.30196	40	-1.0325	-1.05886	40	-1.18134	-1.2115	35.7975	0.165779	0.170011	40	-1.29748	-1.3306	26.962	2.62171	2.68864	33.3393	0.566968	0.581442	40
	CB21-1	14.0017	6.42979	26.1123	2.84212	2.65215	40	-1.1859	-1.10663	40	-1.18679	-1.10746	40	-1.05504	-0.984514	26.7052	2.61398	2.43925	40	-0.756393	-0.705833	40	-1.32042	-1.23216	40	-0.838773	-0.782706	29.4776	2.03202	1.8962	40	-1.0325	-0.963485	40	-1.18134	-1.10238	30.4777	1.77667	1.65791	40	-1.29748	-1.21075	23.9008	3.53267	3.29653	31.8666	0.99414	0.927688	40
	CB21-2	14.8453	6.17989	23.7005	3.52733	3.42465	40	-1.1859	-1.15138	40	-1.18679	-1.15224	36.2461	0.0306236	0.0297322	24.4922	3.24725	3.15273	40	-0.756393	-0.734375	31.4806	1.16121	1.12741	34.3847	0.775887	0.753302	25.7055	3.12651	3.0355	40	-1.0325	-1.00245	40	-1.18134	-1.14696	24.3969	3.61801	3.51269	31.5925	1.16661	1.13265	24.7782	3.27156	3.17633	31.1824	1.1926	1.15789	40
	CB21-3	15.691	5.92939	28.1498	2.26324	2.2902	40	-1.1859	-1.20002	40	-1.18679	-1.20092	40	-1.05504	-1.0676	28.7837	2.0192	2.04324	40	-0.756393	-0.7654	40	-1.32042	-1.33614	40	-0.838773	-0.848761	29.4345	2.04455	2.0689	40	-1.0325	-1.0448	40	-1.18134	-1.19541	31.742	1.39384	1.41043	40	-1.29748	-1.31293	31.4477	1.28685	1.30217	40	-1.36501	-1.38126	40
	CB21-4	16.3746	5.72689	26.9705	2.59829	2.7222	40	-1.1859	-1.24245	40	-1.18679	-1.24338	40	-1.05504	-1.10535	28.3127	2.15399	2.25671	40	-0.756393	-0.792464	40	-1.32042	-1.38339	40	-0.838773	-0.878772	30.2717	1.80163	1.88754	40	-1.0325	-1.08174	40	-1.18134	-1.23768	28.2813	2.44177	2.55821	40	-1.29748	-1.35935	27.3088	2.51852	2.63862	31.4447	1.11652	1.16977	40
	CB21-5	16.242	5.76617	25.4652	3.02597	3.14868	40	-1.1859	-1.23399	40	-1.18679	-1.23492	40	-1.05504	-1.09782	26.0193	2.81024	2.92421	40	-0.756393	-0.787067	31.0002	1.30113	1.35389	34.7328	0.675782	0.703187	28.2239	2.39581	2.49296	40	-1.0325	-1.07437	40	-1.18134	-1.22925	26.8278	2.88189	2.99876	40	-1.29748	-1.3501	30.2705	1.63716	1.70355	34.2493	0.303027	0.315316	40
	CB22-1	15.8323	5.88752	24.9329	3.17719	3.23789	40	-1.1859	-1.20855	40	-1.18679	-1.20946	40	-1.05504	-1.07519	25.7056	2.90003	2.95543	40	-0.756393	-0.770844	40	-1.32042	-1.34565	40	-0.838773	-0.854797	27.8498	2.50432	2.55217	40	-1.0325	-1.05223	40	-1.18134	-1.20391	28.781	2.29044	2.3342	40	-1.29748	-1.32227	30.001	1.71737	1.75018	40	-1.36501	-1.39109	40
	CB22-2	13.3916	6.61051	22.9825	3.73132	3.38672	40	-1.1859	-1.07638	40	-1.18679	-1.07718	40	-1.05504	-0.9576	23.9486	3.40279	3.08853	40	-0.756393	-0.686537	33.8593	0.468302	0.425053	40	-0.838773	-0.761309	27.2166	2.68805	2.4398	40	-1.0325	-0.937145	40	-1.18134	-1.07224	27.618	2.64263	2.39857	40	-1.29748	-1.17765	26.5613	2.74095	2.48782	40	-1.36501	-1.23894	40
	CB22-3	14.9756	6.14129	23.2494	3.6555	3.57141	40	-1.1859	-1.15861	40	-1.18679	-1.15949	40	-1.05504	-1.03076	23.7008	3.4737	3.39378	40	-0.756393	-0.738992	40	-1.32042	-1.29004	40	-0.838773	-0.819476	27.3702	2.6435	2.58268	40	-1.0325	-1.00875	40	-1.18134	-1.15416	27.3252	2.73129	2.66845	40	-1.29748	-1.26763	28.728	2.09617	2.04795	40	-1.36501	-1.3336	40
	CB22-4	13.3565	6.6209	20.0951	4.55164	4.12479	40	-1.1859	-1.07469	40	-1.18679	-1.07549	40	-1.05504	-0.956097	23.7373	3.46325	3.13847	40	-0.756393	-0.68546	40	-1.32042	-1.19659	40	-0.838773	-0.760114	25.3694	3.22401	2.92167	40	-1.0325	-0.935674	40	-1.18134	-1.07056	24.2359	3.66677	3.32291	40	-1.29748	-1.1758	24.9157	3.23065	2.92769	32.3876	0.843008	0.763952	40
	CB22-5	14.7569	6.20608	26.0441	2.8615	2.76648	40	-1.1859	-1.14652	40	-1.18679	-1.14738	40	-1.05504	-1.02	26.2307	2.74977	2.65846	40	-0.756393	-0.731276	33.8011	0.485267	0.469153	40	-0.838773	-0.81092	27.9681	2.47001	2.38799	40	-1.0325	-0.998215	40	-1.18134	-1.14211	29.7453	1.99845	1.93209	40	-1.29748	-1.25439	25.0116	3.20213	3.0958	40	-1.36501	-1.31968	40
	CB31-1	15.4221	6.00904	24.3394	3.34583	3.34079	40	-1.1859	-1.18411	40	-1.18679	-1.185	40	-1.05504	-1.05345	25.7056	2.90001	2.89565	40	-0.756393	-0.755256	32.9339	0.737857	0.736747	34.6152	0.709609	0.708542	28.8226	2.22208	2.21874	40	-1.0325	-1.03095	40	-1.18134	-1.17957	27.0699	2.80861	2.80438	40	-1.29748	-1.29553	26.8967	2.64115	2.63717	40	-1.36501	-1.36295	40
	CB31-2	14.0601	6.41249	22.8005	3.78303	3.53969	40	-1.1859	-1.10961	40	-1.18679	-1.11045	34.4116	0.561177	0.525079	23.5634	3.51301	3.28703	40	-0.756393	-0.707738	34.2661	0.349802	0.327301	36.18	0.259643	0.242942	23.1308	3.87356	3.62439	40	-1.0325	-0.966085	40	-1.18134	-1.10535	26.1179	3.09688	2.89767	40	-1.29748	-1.21402	25.0364	3.19474	2.98923	40	-1.36501	-1.2772	40
	CB31-3	15.4092	6.01285	25.38	3.05016	3.04364	40	-1.1859	-1.18336	40	-1.18679	-1.18425	40	-1.05504	-1.05278	24.5205	3.23913	3.23221	40	-0.756393	-0.754777	40	-1.32042	-1.3176	40	-0.838773	-0.83698	27.0448	2.73791	2.73206	40	-1.0325	-1.03029	40	-1.18134	-1.17882	29.1172	2.18865	2.18397	40	-1.29748	-1.29471	26.6502	2.71451	2.7087	40	-1.36501	-1.36209	40
	CB31-4	14.5081	6.27978	24.7767	3.22157	3.07804	40	-1.1859	-1.13306	40	-1.18679	-1.13391	34.9007	0.419728	0.401028	25.6118	2.92685	2.79645	40	-0.756393	-0.722694	40	-1.32042	-1.26159	40	-0.838773	-0.801404	28.5694	2.29554	2.19326	40	-1.0325	-0.986501	40	-1.18134	-1.12871	28.2171	2.4612	2.35154	40	-1.29748	-1.23967	26.0706	2.88697	2.75835	40	-1.36501	-1.30419	40
	CB31-5	15.3286	6.03673	25.5044	3.01484	2.9965	40	-1.1859	-1.17868	40	-1.18679	-1.17957	40	-1.05504	-1.04862	24.6123	3.21287	3.19332	40	-0.756393	-0.751791	40	-1.32042	-1.31239	40	-0.838773	-0.833669	28.9793	2.17661	2.16337	40	-1.0325	-1.02622	40	-1.18134	-1.17415	24.7751	3.50349	3.48217	40	-1.29748	-1.28958	22.2864	4.01309	3.98868	40	-1.36501	-1.3567	40
	CB32-1	16.8118	5.59739	24.9672	3.16745	3.39528	40	-1.1859	-1.2712	40	-1.18679	-1.27215	40	-1.05504	-1.13092	25.11	3.07044	3.29129	40	-0.756393	-0.8108	40	-1.32042	-1.4154	40	-0.838773	-0.899105	27.7277	2.53977	2.72246	40	-1.0325	-1.10677	40	-1.18134	-1.26632	27.9511	2.54177	2.72459	40	-1.29748	-1.39081	25.7511	2.98205	3.19654	40	-1.36501	-1.46319	40
	CB32-2	16.2511	5.76347	26.2146	2.81307	2.92852	40	-1.1859	-1.23457	40	-1.18679	-1.23549	40	-1.05504	-1.09834	26.0615	2.79818	2.91302	40	-0.756393	-0.787436	40	-1.32042	-1.37461	40	-0.838773	-0.873196	29.1882	2.116	2.20284	40	-1.0325	-1.07487	40	-1.18134	-1.22983	29.7846	1.98654	2.06807	40	-1.29748	-1.35073	26.7386	2.6882	2.79852	40	-1.36501	-1.42103	40
	CB32-3	15.3354	6.03473	28.0909	2.28	2.26688	40	-1.1859	-1.17907	40	-1.18679	-1.17996	40	-1.05504	-1.04896	27.475	2.39368	2.37991	40	-0.756393	-0.75204	40	-1.32042	-1.31282	40	-0.838773	-0.833946	29.9272	1.90159	1.89064	40	-1.0325	-1.02656	40	-1.18134	-1.17454	30.6303	1.73048	1.72052	40	-1.29748	-1.29001	26.9376	2.62897	2.61384	40	-1.36501	-1.35715	40
	CB32-4	13.9997	6.43036	22.5852	3.84419	3.58691	40	-1.1859	-1.10653	40	-1.18679	-1.10736	35.5765	0.224272	0.209262	24.7831	3.16398	2.95223	40	-0.756393	-0.70577	33.9401	0.444783	0.415015	34.3466	0.78683	0.73417	27.8841	2.49438	2.32744	40	-1.0325	-0.963399	40	-1.18134	-1.10228	26.5495	2.96618	2.76766	40	-1.29748	-1.21064	24.8824	3.24055	3.02367	40	-1.36501	-1.27365	40
	CB32-5	15.3669	6.0254	25.2634	3.0833	3.07031	40	-1.1859	-1.1809	40	-1.18679	-1.18179	40	-1.05504	-1.05059	24.777	3.16574	3.15239	40	-0.756393	-0.753205	34.2061	0.367295	0.365747	35.2656	0.522573	0.52037	25.5936	3.15896	3.14565	40	-1.0325	-1.02815	40	-1.18134	-1.17636	28.7584	2.29731	2.28763	40	-1.29748	-1.29201	25.3551	3.09991	3.08684	40	-1.36501	-1.35925	40
	CB4-1	13.2137	6.66319	25.1611	3.11235	2.80258	40	-1.1859	-1.06786	40	-1.18679	-1.06867	34.5971	0.507543	0.457027	25.6647	2.91173	2.62193	40	-0.756393	-0.681109	40	-1.32042	-1.189	40	-0.838773	-0.75529	29.1992	2.1128	1.90251	40	-1.0325	-0.929736	40	-1.18134	-1.06376	28.0837	2.50162	2.25263	40	-1.29748	-1.16834	25.6379	3.01574	2.71559	40	-1.36501	-1.22915	40
	CB4-2	13.0255	6.71896	25.1617	3.11219	2.77917	40	-1.1859	-1.059	40	-1.18679	-1.0598	33.9634	0.690812	0.616892	24.8748	3.13775	2.802	40	-0.756393	-0.675456	40	-1.32042	-1.17913	40	-0.838773	-0.74902	26.309	2.95141	2.63559	40	-1.0325	-0.922018	40	-1.18134	-1.05493	27.0335	2.81961	2.5179	40	-1.29748	-1.15864	23.7258	3.58475	3.20116	40	-1.36501	-1.21895	40
	CB4-3	12.4574	6.88722	25.1223	3.12338	2.72102	40	-1.1859	-1.03313	40	-1.18679	-1.0339	33.9394	0.69776	0.607874	25.4092	2.98483	2.60032	40	-0.756393	-0.658953	40	-1.32042	-1.15032	40	-0.838773	-0.730721	27.5125	2.60219	2.26697	40	-1.0325	-0.899492	40	-1.18134	-1.02916	27.3528	2.72294	2.37217	40	-1.29748	-1.13034	24.7376	3.28367	2.86066	40	-1.36501	-1.18917	40
	CB4-4	13.6492	6.53419	26.8419	2.63485	2.41944	40	-1.1859	-1.08895	40	-1.18679	-1.08976	33.334	0.872843	0.801486	25.7276	2.89372	2.65715	40	-0.756393	-0.694556	40	-1.32042	-1.21247	40	-0.838773	-0.7702	29.1452	2.12847	1.95446	40	-1.0325	-0.948091	40	-1.18134	-1.08476	29.074	2.20174	2.02174	40	-1.29748	-1.19141	25.8124	2.96381	2.72151	40	-1.36501	-1.25341	40
	CB4-5	13.4602	6.59017	26.2122	2.81375	2.56177	40	-1.1859	-1.0797	40	-1.18679	-1.08051	40	-1.05504	-0.960555	26.4667	2.68222	2.44202	40	-0.756393	-0.688656	40	-1.32042	-1.20217	40	-0.838773	-0.763658	30.9892	1.59343	1.45073	40	-1.0325	-0.940037	40	-1.18134	-1.07555	31.2067	1.55592	1.41658	40	-1.29748	-1.18129	26.4659	2.76936	2.52135	40	-1.36501	-1.24277	40
	CB5-1	11.8107	7.07879	27.4235	2.46959	2.09323	40	-1.1859	-1.00517	40	-1.18679	-1.00593	40	-1.05504	-0.894252	29.1094	1.92601	1.63249	40	-0.756393	-0.641121	40	-1.32042	-1.11919	40	-0.838773	-0.710946	29.3198	2.07782	1.76116	40	-1.0325	-0.87515	40	-1.18134	-1.00131	31.4641	1.47798	1.25274	40	-1.29748	-1.09975	26.3839	2.79376	2.368	40	-1.36501	-1.15698	40
	CB5-2	12.9868	6.73043	25.41	3.04165	2.71155	37.5027	-0.471237	-0.420095	40	-1.18679	-1.05799	40	-1.05504	-0.940538	27.5289	2.37827	2.12016	40	-0.756393	-0.674305	40	-1.32042	-1.17712	40	-0.838773	-0.747744	29.3468	2.06998	1.84533	40	-1.0325	-0.920448	40	-1.18134	-1.05314	29.3347	2.12278	1.8924	40	-1.29748	-1.15667	26.749	2.68509	2.39369	40	-1.36501	-1.21687	40
	CB5-3	13.7552	6.5028	29.385	1.91232	1.76445	40	-1.1859	-1.0942	40	-1.18679	-1.09503	40	-1.05504	-0.97346	28.3123	2.15409	1.98753	40	-0.756393	-0.697908	40	-1.32042	-1.21832	40	-0.838773	-0.773918	31.8423	1.34591	1.24184	40	-1.0325	-0.952667	40	-1.18134	-1.09	32.8218	1.06687	0.984375	40	-1.29748	-1.19716	28.3465	2.20969	2.03884	40	-1.36501	-1.25946	40
	CB5-4	14.1744	6.37863	24.1998	3.38547	3.18451	40	-1.1859	-1.1155	40	-1.18679	-1.11634	40	-1.05504	-0.99241	26.4392	2.69009	2.53041	40	-0.756393	-0.711494	40	-1.32042	-1.24204	40	-0.838773	-0.788984	30.8925	1.62149	1.52524	40	-1.0325	-0.971212	40	-1.18134	-1.11122	30.6412	1.72716	1.62464	40	-1.29748	-1.22046	27.6699	2.41106	2.26794	40	-1.36501	-1.28398	40
	CB5-5	11.6983	7.11209	29.1822	1.96993	1.6619	40	-1.1859	-1.00046	40	-1.18679	-1.00122	40	-1.05504	-0.890065	29.7706	1.7368	1.46522	40	-0.756393	-0.638119	40	-1.32042	-1.11395	40	-0.838773	-0.707617	31.4001	1.47422	1.24371	40	-1.0325	-0.871053	40	-1.18134	-0.996621	32.9908	1.01568	0.856858	40	-1.29748	-1.0946	28.5534	2.14815	1.81225	40	-1.36501	-1.15157	40
	CB6-1	11.969	7.0319	20.674	4.38719	3.74339	40	-1.1859	-1.01187	40	-1.18679	-1.01263	31.9185	1.28222	1.09406	22.9055	3.70129	3.15814	40	-0.756393	-0.645396	40	-1.32042	-1.12665	40	-0.838773	-0.715686	26.244	2.97027	2.53439	40	-1.0325	-0.880986	40	-1.18134	-1.00799	25.3009	3.34426	2.8535	40	-1.29748	-1.10708	23.8001	3.56264	3.03984	40	-1.36501	-1.1647	40
	CB6-2	12.7017	6.81487	21.3494	4.19531	3.69366	40	-1.1859	-1.0441	40	-1.18679	-1.04488	30.2974	1.75106	1.54168	23.7251	3.46676	3.05223	40	-0.756393	-0.665949	34.0928	0.400298	0.352433	40	-0.838773	-0.738478	25.6644	3.13844	2.76317	40	-1.0325	-0.909042	40	-1.18134	-1.04009	26.194	3.07384	2.70629	40	-1.29748	-1.14234	22.6952	3.89144	3.42613	40	-1.36501	-1.20179	40
	CB6-3	11.8304	7.07297	20.3102	4.49053	3.80932	40	-1.1859	-1.006	40	-1.18679	-1.00675	29.2354	2.05818	1.74595	22.6079	3.78645	3.21204	40	-0.756393	-0.641649	33.7337	0.504883	0.428292	34.0195	0.880912	0.747278	25.3659	3.22505	2.73581	40	-1.0325	-0.875871	40	-1.18134	-1.00213	25.1223	3.39834	2.88282	40	-1.29748	-1.10065	23.3585	3.69405	3.13366	40	-1.36501	-1.15794	40
	CB6-4	11.5943	7.1429	22.6229	3.8335	3.22012	40	-1.1859	-0.996148	40	-1.18679	-0.996897	30.4621	1.70341	1.43085	22.3774	3.8524	3.236	40	-0.756393	-0.635367	34.5112	0.278419	0.23387	34.0007	0.886318	0.744503	26.2129	2.9793	2.50259	40	-1.0325	-0.867296	40	-1.18134	-0.992322	26.6588	2.93307	2.46376	40	-1.29748	-1.08988	22.8391	3.8486	3.23281	40	-1.36501	-1.1466	40
	CB6-5	12.7809	6.79141	23.6229	3.54939	3.13578	40	-1.1859	-1.0477	34.6186	0.348084	0.307521	32.1202	1.22386	1.08125	21.5106	4.10045	3.62262	40	-0.756393	-0.66825	34.3872	0.314538	0.277884	36.2616	0.236198	0.208674	26.3689	2.93401	2.59211	40	-1.0325	-0.912183	40	-1.18134	-1.04368	26.8802	2.86604	2.53206	40	-1.29748	-1.14628	24.201	3.44333	3.04208	40	-1.36501	-1.20594	40
	JB3-1	13.6171	6.54371	20.4348	4.45514	4.08497	40	-1.1859	-1.08736	40	-1.18679	-1.08818	35.2792	0.310255	0.284476	27.0037	2.52856	2.31847	40	-0.756393	-0.693545	40	-1.32042	-1.21071	40	-0.838773	-0.76908	33.1185	0.975625	0.894562	40	-1.0325	-0.946711	40	-1.18134	-1.08319	32.0788	1.29186	1.18452	40	-1.29748	-1.18967	33.7232	0.6097	0.559041	32.8821	0.699593	0.641464	40
	JB3-2	14.8864	6.16771	28.0627	2.28799	2.22577	40	-1.1859	-1.15365	40	-1.18679	-1.15452	35.8438	0.146987	0.142991	28.2711	2.16589	2.10699	40	-0.756393	-0.735826	40	-1.32042	-1.28452	40	-0.838773	-0.815965	40	-1.02104	-0.993273	40	-1.0325	-1.00443	40	-1.18134	-1.14922	40	-1.10677	-1.07668	40	-1.29748	-1.2622	34.2224	0.461139	0.4486	40	-1.36501	-1.32789	40
	JB3-3	14.2144	6.36677	24.2385	3.37449	3.1801	40	-1.1859	-1.11758	40	-1.18679	-1.11842	40	-1.05504	-0.99426	25.8595	2.85598	2.69146	40	-0.756393	-0.71282	40	-1.32042	-1.24435	40	-0.838773	-0.790454	34.6063	0.543934	0.5126	40	-1.0325	-0.973022	40	-1.18134	-1.11329	34.9025	0.436788	0.411627	40	-1.29748	-1.22274	40	-1.25818	-1.1857	40	-1.36501	-1.28637	40
	JB3-4	15.3252	6.03775	30.1109	1.70609	1.69543	40	-1.1859	-1.17848	40	-1.18679	-1.17937	35.0943	0.363731	0.361457	28.9463	1.97268	1.96034	40	-0.756393	-0.751664	40	-1.32042	-1.31216	40	-0.838773	-0.833529	40	-1.02104	-1.01465	40	-1.0325	-1.02605	40	-1.18134	-1.17396	40	-1.10677	-1.09985	40	-1.29748	-1.28937	40	-1.25818	-1.25032	40	-1.36501	-1.35647	40
	JB3-5	15.4172	6.0105	21.7256	4.08843	4.08128	40	-1.1859	-1.18383	40	-1.18679	-1.18472	40	-1.05504	-1.05319	25.848	2.85926	2.85427	40	-0.756393	-0.755072	40	-1.32042	-1.31811	40	-0.838773	-0.837307	40	-1.02104	-1.01925	40	-1.0325	-1.0307	40	-1.18134	-1.17928	31.6795	1.41277	1.4103	40	-1.29748	-1.29521	33.165	0.775798	0.774443	40	-1.36501	-1.36262	40
	KB1-1	14.7092	6.22022	25.7072	2.95722	2.85252	40	-1.1859	-1.14391	40	-1.18679	-1.14477	35.8241	0.152668	0.147263	26.8559	2.57085	2.47983	40	-0.756393	-0.729614	40	-1.32042	-1.27367	40	-0.838773	-0.809077	40	-1.02104	-0.984888	40	-1.0325	-0.995947	40	-1.18134	-1.13952	32.6904	1.10666	1.06748	40	-1.29748	-1.25154	31.747	1.19776	1.15536	40	-1.36501	-1.31668	40
	KB1-2	14.3814	6.31731	27.0949	2.56295	2.43422	40	-1.1859	-1.12633	30.789	1.44034	1.368	40	-1.05504	-1.00204	27.6252	2.35072	2.23265	40	-0.756393	-0.718401	40	-1.32042	-1.2541	40	-0.838773	-0.796643	30.6636	1.68792	1.60314	40	-1.0325	-0.98064	40	-1.18134	-1.12201	32.6964	1.10482	1.04933	40	-1.29748	-1.23231	30.5011	1.56853	1.48974	40	-1.36501	-1.29645	40
	KB1-3	13.7985	6.48996	24.7154	3.239	2.99447	40	-1.1859	-1.09637	40	-1.18679	-1.09719	40	-1.05504	-0.975386	28.654	2.05632	1.90107	40	-0.756393	-0.699289	40	-1.32042	-1.22073	40	-0.838773	-0.775449	34.6376	0.534875	0.494494	40	-1.0325	-0.954552	40	-1.18134	-1.09216	40	-1.10677	-1.02321	40	-1.29748	-1.19953	40	-1.25818	-1.1632	40	-1.36501	-1.26196	40
	KB1-4	14.4596	6.29416	24.9477	3.173	3.02471	40	-1.1859	-1.13047	40	-1.18679	-1.13132	40	-1.05504	-1.00573	25.0075	3.09979	2.95492	40	-0.756393	-0.721043	40	-1.32042	-1.25871	40	-0.838773	-0.799573	30.1229	1.84479	1.75857	40	-1.0325	-0.984247	40	-1.18134	-1.12613	32.4045	1.19322	1.13745	40	-1.29748	-1.23684	32.0455	1.10896	1.05713	35.4096	-0.0335326	-0.0319654	40
	KB1-5	15.8757	5.87468	24.2515	3.3708	3.4427	40	-1.1859	-1.2112	40	-1.18679	-1.21211	34.5418	0.523515	0.534682	25.1442	3.06067	3.12596	40	-0.756393	-0.772529	40	-1.32042	-1.34859	40	-0.838773	-0.856666	31.1371	1.55053	1.58361	40	-1.0325	-1.05453	40	-1.18134	-1.20654	33.5661	0.841467	0.859417	40	-1.29748	-1.32516	32.6611	0.925745	0.945494	33.1037	0.635323	0.648876	40
	LB1-1	16.685	5.63493	26.0133	2.87026	3.05621	40	-1.1859	-1.26273	40	-1.18679	-1.26368	40	-1.05504	-1.12339	26.673	2.62318	2.79313	40	-0.756393	-0.805397	40	-1.32042	-1.40596	40	-0.838773	-0.893114	40	-1.02104	-1.08719	40	-1.0325	-1.09939	40	-1.18134	-1.25788	28.594	2.34709	2.49915	40	-1.29748	-1.38154	32.2151	1.05847	1.12705	40	-1.36501	-1.45344	40
	LB1-2	14.9911	6.13672	27.5215	2.44177	2.38737	40	-1.1859	-1.15948	40	-1.18679	-1.16035	40	-1.05504	-1.03153	28.8672	1.9953	1.95085	40	-0.756393	-0.739542	40	-1.32042	-1.291	40	-0.838773	-0.820086	40	-1.02104	-0.998289	40	-1.0325	-1.0095	40	-1.18134	-1.15502	40	-1.10677	-1.08211	40	-1.29748	-1.26857	40	-1.25818	-1.23015	40	-1.36501	-1.3346	40
	LB1-3	15.9994	5.83803	20.2818	4.49859	4.6234	40	-1.1859	-1.2188	40	-1.18679	-1.21971	40	-1.05504	-1.08431	25.6829	2.90652	2.98716	40	-0.756393	-0.777378	40	-1.32042	-1.35705	40	-0.838773	-0.862043	40	-1.02104	-1.04936	40	-1.0325	-1.06115	40	-1.18134	-1.21412	30.3553	1.81375	1.86407	40	-1.29748	-1.33348	30.5074	1.56667	1.61014	33.4878	0.523898	0.538433	40
	LB1-4	14.353	6.32573	25.0866	3.13354	2.97219	40	-1.1859	-1.12483	40	-1.18679	-1.12568	40	-1.05504	-1.00071	25.6678	2.91082	2.76094	40	-0.756393	-0.717445	40	-1.32042	-1.25243	40	-0.838773	-0.795582	40	-1.02104	-0.96846	40	-1.0325	-0.979335	40	-1.18134	-1.12051	29.7552	1.99545	1.8927	40	-1.29748	-1.23067	40	-1.25818	-1.1934	40	-1.36501	-1.29472	40
	LB1-5	15.3001	6.04517	26.9589	2.60158	2.58215	40	-1.1859	-1.17704	40	-1.18679	-1.17792	40	-1.05504	-1.04715	28.5302	2.09173	2.0761	40	-0.756393	-0.750742	40	-1.32042	-1.31055	40	-0.838773	-0.832506	40	-1.02104	-1.01341	40	-1.0325	-1.02479	40	-1.18134	-1.17252	40	-1.10677	-1.0985	40	-1.29748	-1.28779	40	-1.25818	-1.24878	40	-1.36501	-1.35481	40
	NT1-1	16.3031	5.74808	27.4145	2.47217	2.58051	40	-1.1859	-1.23787	40	-1.18679	-1.2388	40	-1.05504	-1.10128	26.7325	2.60615	2.72038	40	-0.756393	-0.789544	40	-1.32042	-1.37829	40	-0.838773	-0.875534	40	-1.02104	-1.06579	40	-1.0325	-1.07775	40	-1.18134	-1.23312	33.3226	0.915224	0.955336	40	-1.29748	-1.35434	40	-1.25818	-1.31333	33.9628	0.386123	0.403046	40
	NT1-2	15.2984	6.04567	26.6443	2.69098	2.67065	40	-1.1859	-1.17694	40	-1.18679	-1.17782	40	-1.05504	-1.04707	27.8153	2.29632	2.27897	40	-0.756393	-0.750679	40	-1.32042	-1.31044	40	-0.838773	-0.832436	40	-1.02104	-1.01332	40	-1.0325	-1.0247	40	-1.18134	-1.17242	34.5339	0.548428	0.544285	40	-1.29748	-1.28768	32.7944	0.886076	0.879382	40	-1.36501	-1.3547	40
	NT1-3	16.2133	5.77467	28.7229	2.10045	2.18241	40	-1.1859	-1.23217	40	-1.18679	-1.2331	35.5754	0.224602	0.233366	29.6075	1.78347	1.85306	40	-0.756393	-0.785908	40	-1.32042	-1.37194	40	-0.838773	-0.871503	40	-1.02104	-1.06088	40	-1.0325	-1.07279	40	-1.18134	-1.22744	35.571	0.23438	0.243526	40	-1.29748	-1.34811	40	-1.25818	-1.30728	40	-1.36501	-1.41827	40
	NT1-4	18.0745	5.22334	24.7637	3.22527	3.70484	40	-1.1859	-1.36223	40	-1.18679	-1.36325	35.6033	0.216519	0.248713	26.0609	2.79834	3.21443	40	-0.756393	-0.868862	40	-1.32042	-1.51675	40	-0.838773	-0.963491	32.5906	1.12879	1.29663	40	-1.0325	-1.18602	40	-1.18134	-1.357	32.7522	1.08795	1.24972	40	-1.29748	-1.4904	40	-1.25818	-1.44526	40	-1.36501	-1.56797	40
	NT1-5	16.086	5.81238	26.1187	2.84032	2.932	40	-1.1859	-1.22418	40	-1.18679	-1.2251	40	-1.05504	-1.08909	25.8066	2.87113	2.9638	40	-0.756393	-0.780809	40	-1.32042	-1.36304	40	-0.838773	-0.865848	32.3713	1.19241	1.2309	40	-1.0325	-1.06583	40	-1.18134	-1.21948	33.5959	0.832461	0.859332	40	-1.29748	-1.33936	40	-1.25818	-1.2988	40	-1.36501	-1.40907	40
	PR1-1	14.644	6.23951	25.5315	3.00713	2.8917	40	-1.1859	-1.14038	40	-1.18679	-1.14123	40	-1.05504	-1.01454	27.0826	2.50597	2.40978	40	-0.756393	-0.727359	40	-1.32042	-1.26973	40	-0.838773	-0.806576	40	-1.02104	-0.981843	40	-1.0325	-0.992868	40	-1.18134	-1.136	34.2872	0.623114	0.599196	40	-1.29748	-1.24767	33.1827	0.770544	0.740966	40	-1.36501	-1.31261	40
	PR1-2	17.0191	5.53597	28.3767	2.19878	2.38308	40	-1.1859	-1.2853	40	-1.18679	-1.28627	40	-1.05504	-1.14347	27.7769	2.30731	2.50071	40	-0.756393	-0.819794	40	-1.32042	-1.4311	40	-0.838773	-0.909079	40	-1.02104	-1.10662	40	-1.0325	-1.11905	40	-1.18134	-1.28036	40	-1.10677	-1.19954	40	-1.29748	-1.40623	40	-1.25818	-1.36365	40	-1.36501	-1.47942	40
	PR1-3	14.8609	6.17527	26.4829	2.73682	2.65914	40	-1.1859	-1.15224	40	-1.18679	-1.1531	40	-1.05504	-1.02509	26.2655	2.73979	2.66202	40	-0.756393	-0.734924	40	-1.32042	-1.28294	40	-0.838773	-0.814966	40	-1.02104	-0.992056	40	-1.0325	-1.0032	40	-1.18134	-1.14781	34.7954	0.469233	0.455914	40	-1.29748	-1.26065	40	-1.25818	-1.22247	40	-1.36501	-1.32626	40
	PR1-4	14.9354	6.1532	23.8885	3.47391	3.38742	40	-1.1859	-1.15637	40	-1.18679	-1.15724	40	-1.05504	-1.02877	23.2309	3.60818	3.51835	40	-0.756393	-0.737561	40	-1.32042	-1.28754	40	-0.838773	-0.81789	27.0662	2.7317	2.66369	40	-1.0325	-1.00679	40	-1.18134	-1.15193	29.428	2.09455	2.0424	40	-1.29748	-1.26518	40	-1.25818	-1.22686	40	-1.36501	-1.33102	40
	PR1-5	13.9259	6.45223	26.078	2.85186	2.65197	40	-1.1859	-1.10278	40	-1.18679	-1.10361	40	-1.05504	-0.981089	25.8647	2.85448	2.65441	40	-0.756393	-0.703378	40	-1.32042	-1.22787	40	-0.838773	-0.779983	40	-1.02104	-0.949472	40	-1.0325	-0.960133	40	-1.18134	-1.09854	32.3905	1.19747	1.11354	40	-1.29748	-1.20654	40	-1.25818	-1.17	40	-1.36501	-1.26933	40
	PR2-1	15.1242	6.09726	28.009	2.30325	2.26651	40	-1.1859	-1.16698	40	-1.18679	-1.16786	40	-1.05504	-1.03821	28.3945	2.13058	2.0966	40	-0.756393	-0.744327	40	-1.32042	-1.29936	40	-0.838773	-0.825393	31.6648	1.39741	1.37512	40	-1.0325	-1.01603	40	-1.18134	-1.1625	34.8447	0.454308	0.447061	40	-1.29748	-1.27678	33.108	0.79277	0.780124	40	-1.36501	-1.34323	40
	PR2-2	13.4275	6.59987	31.7476	1.24109	1.12829	40	-1.1859	-1.07811	40	-1.18679	-1.07892	40	-1.05504	-0.959144	30.8343	1.4324	1.30221	40	-0.756393	-0.687644	40	-1.32042	-1.20041	40	-0.838773	-0.762536	40	-1.02104	-0.928233	40	-1.0325	-0.938656	40	-1.18134	-1.07397	40	-1.10677	-1.00618	40	-1.29748	-1.17955	35.2213	0.163887	0.148991	33.5852	0.495649	0.450599	40
	PR2-3	14.9373	6.15263	24.186	3.3894	3.30532	40	-1.1859	-1.15648	40	-1.18679	-1.15735	40	-1.05504	-1.02886	23.7687	3.45427	3.36858	40	-0.756393	-0.737629	40	-1.32042	-1.28766	40	-0.838773	-0.817965	26.6531	2.85156	2.78082	40	-1.0325	-1.00689	40	-1.18134	-1.15204	30.5386	1.75824	1.71462	40	-1.29748	-1.26529	32.2993	1.03341	1.00777	40	-1.36501	-1.33115	40
	PR2-4	15.7934	5.89904	27.7873	2.36625	2.40674	40	-1.1859	-1.20619	40	-1.18679	-1.2071	40	-1.05504	-1.07309	26.078	2.79346	2.84127	40	-0.756393	-0.769338	40	-1.32042	-1.34302	40	-0.838773	-0.853128	31.7463	1.37377	1.39729	40	-1.0325	-1.05017	40	-1.18134	-1.20156	40	-1.10677	-1.12571	40	-1.29748	-1.31968	30.7856	1.48387	1.50927	31.2272	1.1796	1.19979	40
	PR2-5	16.3937	5.72122	30.3876	1.62748	1.70679	40	-1.1859	-1.24368	40	-1.18679	-1.24462	40	-1.05504	-1.10645	30.2015	1.61348	1.6921	40	-0.756393	-0.79325	40	-1.32042	-1.38476	40	-0.838773	-0.879644	32.3929	1.18616	1.24395	40	-1.0325	-1.08281	40	-1.18134	-1.23891	40	-1.10677	-1.1607	40	-1.29748	-1.3607	35.9752	-0.0604771	-0.063424	40	-1.36501	-1.43152	40
	PR3-1	13.6782	6.52562	28.2305	2.24033	2.05988	40	-1.1859	-1.09038	40	-1.18679	-1.0912	40	-1.05504	-0.970057	29.1279	1.92071	1.76601	40	-0.756393	-0.695468	40	-1.32042	-1.21406	40	-0.838773	-0.771213	30.8178	1.64317	1.51082	40	-1.0325	-0.949336	40	-1.18134	-1.08619	30.9374	1.63747	1.50557	40	-1.29748	-1.19297	25.3076	3.11405	2.86322	30.41	1.41664	1.30253	40
	PR3-2	13.3975	6.60876	24.0729	3.42152	3.10635	40	-1.1859	-1.07666	33.0235	0.803024	0.729054	30.2805	1.75592	1.59418	25.2587	3.02791	2.749	40	-0.756393	-0.686718	29.7016	1.67941	1.52472	40	-0.838773	-0.76151	27.3951	2.63626	2.39342	40	-1.0325	-0.937393	40	-1.18134	-1.07252	26.3623	3.02285	2.7444	40	-1.29748	-1.17796	30.4401	1.58669	1.44053	30.3792	1.42558	1.29426	40
	PR3-3	15.6504	5.9414	26.3447	2.77611	2.80349	40	-1.1859	-1.19759	33.4774	0.673583	0.680226	35.7604	0.171108	0.172795	26.6716	2.62359	2.64947	40	-0.756393	-0.763854	30.719	1.38305	1.39669	40	-0.838773	-0.847046	30.3439	1.78067	1.79823	40	-1.0325	-1.04268	40	-1.18134	-1.19299	40	-1.10677	-1.11769	40	-1.29748	-1.31028	31.5321	1.26172	1.27416	40	-1.36501	-1.37847	40
	PR3-4	16.1358	5.79763	28.5045	2.16248	2.23797	40	-1.1859	-1.22729	33.3833	0.700402	0.72485	34.8762	0.426811	0.441709	28.7419	2.03117	2.10207	40	-0.756393	-0.782795	40	-1.32042	-1.36651	40	-0.838773	-0.86805	30.4291	1.75597	1.81726	40	-1.0325	-1.06854	40	-1.18134	-1.22258	40	-1.10677	-1.1454	40	-1.29748	-1.34277	30.656	1.52244	1.57558	30.7963	1.30458	1.35012	40
	PR3-5	14.4097	6.30893	26.5144	2.72788	2.5943	40	-1.1859	-1.12783	40	-1.18679	-1.12867	40	-1.05504	-1.00337	25.0324	3.09266	2.94122	40	-0.756393	-0.719354	40	-1.32042	-1.25576	40	-0.838773	-0.7977	26.1812	2.98849	2.84215	40	-1.0325	-0.981942	40	-1.18134	-1.1235	29.3316	2.12372	2.01973	40	-1.29748	-1.23395	28.0611	2.29465	2.18229	31.4753	1.10764	1.0534	40
	RY1-1	14.2126	6.36731	31.7611	1.23726	1.16589	40	-1.1859	-1.11749	40	-1.18679	-1.11833	40	-1.05504	-0.994175	31.7572	1.16832	1.10092	40	-0.756393	-0.712759	40	-1.32042	-1.24425	40	-0.838773	-0.790387	40	-1.02104	-0.962136	40	-1.0325	-0.972939	40	-1.18134	-1.1132	31.0974	1.58904	1.49737	40	-1.29748	-1.22263	40	-1.25818	-1.1856	40	-1.36501	-1.28626	40
	RY1-2	14.9469	6.14978	28.164	2.25922	2.20419	40	-1.1859	-1.15701	40	-1.18679	-1.15788	40	-1.05504	-1.02934	31.4971	1.24275	1.21248	40	-0.756393	-0.73797	40	-1.32042	-1.28826	40	-0.838773	-0.818344	27.2334	2.68319	2.61784	40	-1.0325	-1.00735	40	-1.18134	-1.15257	40	-1.10677	-1.07981	40	-1.29748	-1.26588	32.7634	0.89531	0.873504	40	-1.36501	-1.33176	40
	RY1-3	14.1351	6.39027	29.1291	1.98502	1.86379	40	-1.1859	-1.11347	40	-1.18679	-1.11431	40	-1.05504	-0.990603	30.403	1.55582	1.4608	40	-0.756393	-0.710199	40	-1.32042	-1.23978	40	-0.838773	-0.787547	30.6047	1.70501	1.60088	40	-1.0325	-0.969444	40	-1.18134	-1.1092	40	-1.10677	-1.03918	40	-1.29748	-1.21824	40	-1.25818	-1.18134	40	-1.36501	-1.28164	40
	RY1-4	12.7038	6.81424	25.5225	3.00969	2.65006	40	-1.1859	-1.04419	40	-1.18679	-1.04498	40	-1.05504	-0.92897	28.0401	2.232	1.96529	40	-0.756393	-0.666011	40	-1.32042	-1.16264	40	-0.838773	-0.738547	31.5677	1.4256	1.25525	40	-1.0325	-0.909127	40	-1.18134	-1.04018	30.6213	1.73319	1.52609	40	-1.29748	-1.14244	28.0135	2.3088	2.03292	40	-1.36501	-1.2019	40
	RY1-5	15.0113	6.13073	33.4689	0.752054	0.736017	40	-1.1859	-1.16061	40	-1.18679	-1.16148	40	-1.05504	-1.03254	32.4653	0.965676	0.945084	40	-0.756393	-0.740264	40	-1.32042	-1.29226	40	-0.838773	-0.820887	40	-1.02104	-0.999263	40	-1.0325	-1.01048	40	-1.18134	-1.15615	40	-1.10677	-1.08317	40	-1.29748	-1.26981	40	-1.25818	-1.23135	40	-1.36501	-1.3359	40
	RY2-1	13.1298	6.68805	28.789	2.08166	1.8675	40	-1.1859	-1.06389	40	-1.18679	-1.06469	34.8709	0.428345	0.384278	23.842	3.43331	3.08009	40	-0.756393	-0.678577	40	-1.32042	-1.18458	40	-0.838773	-0.752481	40	-1.02104	-0.915994	40	-1.0325	-0.926279	40	-1.18134	-1.05981	40	-1.10677	-0.992908	40	-1.29748	-1.164	31.2783	1.33725	1.19968	40	-1.36501	-1.22458	40
	RY2-2	14.6436	6.23965	29.3637	1.91836	1.84469	40	-1.1859	-1.14035	40	-1.18679	-1.14121	34.5353	0.525403	0.505224	27.0831	2.50583	2.40959	40	-0.756393	-0.727342	40	-1.32042	-1.26971	40	-0.838773	-0.806558	40	-1.02104	-0.981821	40	-1.0325	-0.992846	40	-1.18134	-1.13597	40	-1.10677	-1.06426	40	-1.29748	-1.24765	33.5099	0.67316	0.647306	40	-1.36501	-1.31258	40
	RY2-3	12.4216	6.89784	27.8814	2.3395	2.03499	40	-1.1859	-1.03154	40	-1.18679	-1.03231	34.5904	0.509475	0.44316	25.9777	2.82214	2.4548	40	-0.756393	-0.657939	40	-1.32042	-1.14855	40	-0.838773	-0.729596	40	-1.02104	-0.888135	40	-1.0325	-0.898108	40	-1.18134	-1.02758	33.5955	0.832582	0.724211	33.6062	0.576434	0.501403	32.3371	1.02216	0.889115	40	-1.36501	-1.18733	40
	RY2-4	13.3175	6.63245	23.5257	3.57699	3.2359	40	-1.1859	-1.07281	40	-1.18679	-1.07362	33.5772	0.802504	0.725979	23.4703	3.53965	3.20212	40	-0.756393	-0.684265	40	-1.32042	-1.19451	40	-0.838773	-0.75879	30.9333	1.60965	1.45616	40	-1.0325	-0.934044	40	-1.18134	-1.06869	27.6843	2.62254	2.37247	40	-1.29748	-1.17376	33.1896	0.768491	0.695209	32.9413	0.682412	0.617339	40
	RY2-5	13.3165	6.63274	28.2306	2.24029	2.02658	40	-1.1859	-1.07277	40	-1.18679	-1.07357	33.4163	0.849044	0.768049	26.3834	2.70605	2.4479	40	-0.756393	-0.684236	40	-1.32042	-1.19446	40	-0.838773	-0.758757	40	-1.02104	-0.923633	40	-1.0325	-0.934004	40	-1.18134	-1.06865	40	-1.10677	-1.00119	40	-1.29748	-1.17371	33.6227	0.639599	0.578584	40	-1.36501	-1.23479	40
	RY3-1	13.4017	6.60751	26.9562	2.60236	2.3631	40	-1.1859	-1.07686	40	-1.18679	-1.07767	34.8632	0.430574	0.390986	26.6877	2.61898	2.37818	40	-0.756393	-0.686849	40	-1.32042	-1.19902	40	-0.838773	-0.761655	31.5946	1.41779	1.28744	40	-1.0325	-0.937571	40	-1.18134	-1.07273	32.5107	1.16107	1.05432	40	-1.29748	-1.17819	31.728	1.20343	1.09278	40	-1.36501	-1.23951	40
	RY3-2	13.0246	6.71922	23.9277	3.46278	3.09213	40	-1.1859	-1.05896	40	-1.18679	-1.05976	37.0839	-0.211658	-0.189002	24.4615	3.25602	2.9075	40	-0.756393	-0.675429	40	-1.32042	-1.17908	40	-0.838773	-0.748991	32.5242	1.14806	1.02517	40	-1.0325	-0.921982	40	-1.18134	-1.05489	33.4602	0.873533	0.780031	40	-1.29748	-1.1586	29.0453	2.00175	1.78748	40	-1.36501	-1.2189	40
	RY3-3	13.8	6.48952	28.0692	2.28614	2.1137	40	-1.1859	-1.09644	40	-1.18679	-1.09727	35.2373	0.322375	0.298058	28.0758	2.22178	2.05419	40	-0.756393	-0.699337	40	-1.32042	-1.22082	40	-0.838773	-0.775503	33.4698	0.873712	0.807806	40	-1.0325	-0.954617	40	-1.18134	-1.09223	32.5936	1.13597	1.05028	40	-1.29748	-1.19961	32.076	1.09988	1.01691	40	-1.36501	-1.26204	40
	RY3-4	16.247	5.76468	27.7392	2.37991	2.47706	40	-1.1859	-1.23431	40	-1.18679	-1.23523	40	-1.05504	-1.0981	25.5978	2.93087	3.05051	40	-0.756393	-0.78727	40	-1.32042	-1.37432	40	-0.838773	-0.873012	32.1432	1.25861	1.30999	40	-1.0325	-1.07465	40	-1.18134	-1.22957	34.7433	0.484998	0.504796	40	-1.29748	-1.35044	30.4075	1.59638	1.66155	40	-1.36501	-1.42073	40
	RY3-5	12.7825	6.79094	27.7228	2.38458	2.10685	40	-1.1859	-1.04778	40	-1.18679	-1.04856	40	-1.05504	-0.932157	26.7514	2.60076	2.29785	40	-0.756393	-0.668296	40	-1.32042	-1.16663	40	-0.838773	-0.741081	32.9755	1.0171	0.898643	40	-1.0325	-0.912246	40	-1.18134	-1.04375	40	-1.10677	-0.977866	40	-1.29748	-1.14636	28.884	2.04977	1.81103	40	-1.36501	-1.20603	40
	RY4-1	12.17	6.97235	27.1421	2.54955	2.19399	40	-1.1859	-1.02051	40	-1.18679	-1.02128	32.0879	1.23322	1.06124	26.4137	2.69738	2.32121	40	-0.756393	-0.650908	32.9624	0.729559	0.627815	35.2697	0.5214	0.448687	34.0817	0.696141	0.599058	40	-1.0325	-0.88851	40	-1.18134	-1.01659	40	-1.10677	-0.952422	40	-1.29748	-1.11653	28.2053	2.25174	1.93771	40	-1.36501	-1.17465	40
	RY4-2	14.4367	6.30094	25.3898	3.04739	2.90185	40	-1.1859	-1.12926	40	-1.18679	-1.13011	35.0583	0.374164	0.356293	25.9865	2.81963	2.68497	40	-0.756393	-0.720267	40	-1.32042	-1.25735	40	-0.838773	-0.798712	28.5595	2.29843	2.18866	40	-1.0325	-0.983187	40	-1.18134	-1.12492	33.3362	0.911096	0.867581	40	-1.29748	-1.23551	28.2723	2.23178	2.12519	40	-1.36501	-1.29981	40
	RY4-3	12.6553	6.8286	27.0928	2.56357	2.2525	40	-1.1859	-1.042	40	-1.18679	-1.04278	29.9087	1.86347	1.63735	24.7276	3.17986	2.79401	40	-0.756393	-0.664611	40	-1.32042	-1.1602	40	-0.838773	-0.736994	28.3515	2.35878	2.07256	40	-1.0325	-0.907215	40	-1.18134	-1.038	34.9507	0.422213	0.370981	40	-1.29748	-1.14004	27.9191	2.33688	2.05332	40	-1.36501	-1.19937	40
	RY4-4	12.9804	6.73231	29.8131	1.7907	1.59591	40	-1.1859	-1.0569	40	-1.18679	-1.05769	32.7326	1.04676	0.932898	26.2372	2.74791	2.449	40	-0.756393	-0.674116	40	-1.32042	-1.17679	40	-0.838773	-0.747535	40	-1.02104	-0.909972	40	-1.0325	-0.92019	40	-1.18134	-1.05284	40	-1.10677	-0.986381	40	-1.29748	-1.15635	30.8986	1.45024	1.29249	40	-1.36501	-1.21653	40
	RY4-5	11.3022	7.22943	25.7376	2.94856	2.44713	40	-1.1859	-0.984224	40	-1.18679	-0.984964	35.0888	0.365331	0.303203	24.8972	3.13135	2.59883	40	-0.756393	-0.627761	32.9481	0.733727	0.608949	40	-0.838773	-0.696131	31.0588	1.57326	1.30571	40	-1.0325	-0.856914	40	-1.18134	-0.980444	33.4022	0.891123	0.739579	40	-1.29748	-1.07683	28.2166	2.24837	1.86601	40	-1.36501	-1.13287	40
	UD3-1	14.5388	6.27068	32.6411	0.987255	0.94464	40	-1.1859	-1.13471	40	-1.18679	-1.13556	40	-1.05504	-1.0095	31.909	1.12487	1.07631	40	-0.756393	-0.723743	40	-1.32042	-1.26342	40	-0.838773	-0.802567	40	-1.02104	-0.976962	40	-1.0325	-0.987933	40	-1.18134	-1.13035	40	-1.10677	-1.059	40	-1.29748	-1.24147	32.141	1.08054	1.0339	40	-1.36501	-1.30609	40
	UD3-2	15.8699	5.87638	27.0254	2.5827	2.63703	40	-1.1859	-1.21084	40	-1.18679	-1.21175	40	-1.05504	-1.07723	27.893	2.27409	2.32193	40	-0.756393	-0.772305	40	-1.32042	-1.3482	40	-0.838773	-0.856418	40	-1.02104	-1.04251	40	-1.0325	-1.05422	40	-1.18134	-1.20619	31.5704	1.44579	1.47621	40	-1.29748	-1.32477	40	-1.25818	-1.28465	40	-1.36501	-1.39372	40
	UD3-3	15.7785	5.90347	26.6528	2.68856	2.73253	40	-1.1859	-1.20529	40	-1.18679	-1.20619	40	-1.05504	-1.07229	27.5756	2.36489	2.40356	40	-0.756393	-0.768761	40	-1.32042	-1.34201	40	-0.838773	-0.852487	32.9057	1.03738	1.05434	40	-1.0325	-1.04938	40	-1.18134	-1.20066	40	-1.10677	-1.12487	40	-1.29748	-1.31869	29.7656	1.78739	1.81662	33.8423	0.421086	0.427972	40
	UD3-4	15.4942	5.98768	23.3451	3.6283	3.63577	40	-1.1859	-1.18834	32.4759	0.959207	0.961181	40	-1.05504	-1.05721	27.851	2.2861	2.29081	40	-0.756393	-0.75795	40	-1.32042	-1.32314	40	-0.838773	-0.840499	33.6526	0.820649	0.822338	40	-1.0325	-1.03463	40	-1.18134	-1.18377	33.1846	0.957013	0.958983	40	-1.29748	-1.30015	40	-1.25818	-1.26077	40	-1.36501	-1.36782	40
	UD3-5	15.8811	5.87308	27.9979	2.30642	2.35626	40	-1.1859	-1.21152	40	-1.18679	-1.21243	40	-1.05504	-1.07784	27.2017	2.4719	2.52532	40	-0.756393	-0.772739	40	-1.32042	-1.34895	40	-0.838773	-0.856898	40	-1.02104	-1.0431	40	-1.0325	-1.05481	40	-1.18134	-1.20687	40	-1.10677	-1.13069	40	-1.29748	-1.32552	40	-1.25818	-1.28537	40	-1.36501	-1.3945	40
	0985-P1s	14.0477	6.41614	28.6921	2.10918	1.97238	40	-1.1859	-1.10898	40	-1.18679	-1.10982	31.4504	1.41759	1.32565	25.3157	3.01159	2.81626	40	-0.756393	-0.707335	40	-1.32042	-1.23478	40	-0.838773	-0.784371	40	-1.02104	-0.954813	40	-1.0325	-0.965534	40	-1.18134	-1.10472	32.7947	1.07506	1.00533	40	-1.29748	-1.21333	24.818	3.25974	3.04832	32.2971	0.869268	0.812889	40
	0985-P2s	18.7688	5.01768	27.1497	2.54738	3.04609	40	-1.1859	-1.41806	40	-1.18679	-1.41913	33.2187	0.906192	1.0836	25.6607	2.91287	3.48313	40	-0.756393	-0.904474	34.5735	0.260265	0.311218	40	-0.838773	-1.00298	40	-1.02104	-1.22093	40	-1.0325	-1.23464	40	-1.18134	-1.41262	35.8245	0.157622	0.188479	40	-1.29748	-1.55149	26.8412	2.65766	3.17795	33.1771	0.61401	0.734216	40
	0985-P3s	14.3089	6.33878	26.9625	2.60059	2.4616	40	-1.1859	-1.12252	40	-1.18679	-1.12336	31.441	1.4203	1.34439	23.8508	3.43078	3.24742	40	-0.756393	-0.715967	40	-1.32042	-1.24985	40	-0.838773	-0.793943	35.2808	0.348225	0.329614	40	-1.0325	-0.977318	40	-1.18134	-1.1182	34.9475	0.423165	0.400548	40	-1.29748	-1.22813	32.3605	1.01522	0.960956	33.8547	0.417471	0.395158	40
	3640-P1s	17.2132	5.47847	27.1622	2.54384	2.786	40	-1.1859	-1.29879	40	-1.18679	-1.29977	29.4393	1.99921	2.18952	27.362	2.42602	2.65697	40	-0.756393	-0.828399	40	-1.32042	-1.44612	40	-0.838773	-0.918621	40	-1.02104	-1.11824	40	-1.0325	-1.13079	40	-1.18134	-1.2938	40	-1.10677	-1.21213	40	-1.29748	-1.421	24.8951	3.23677	3.54491	31.0452	1.23239	1.34971	40
	3640-P2s	15.7477	5.91258	28.7273	2.09918	2.13021	40	-1.1859	-1.20343	40	-1.18679	-1.20434	31.6729	1.35324	1.37325	27.5531	2.37136	2.40642	40	-0.756393	-0.767577	40	-1.32042	-1.33994	40	-0.838773	-0.851174	40	-1.02104	-1.03613	40	-1.0325	-1.04777	40	-1.18134	-1.19881	40	-1.10677	-1.12313	40	-1.29748	-1.31666	34.7151	0.314524	0.319175	40	-1.36501	-1.38519	40
	3640-P3s	14.5762	6.25959	22.6708	3.81987	3.66146	40	-1.1859	-1.13672	40	-1.18679	-1.13757	31.1049	1.5175	1.45457	21.0963	4.219	4.04403	40	-0.756393	-0.725025	40	-1.32042	-1.26566	40	-0.838773	-0.803988	32.8934	1.04095	0.99778	40	-1.0325	-0.989682	40	-1.18134	-1.13235	31.8082	1.37379	1.31682	40	-1.29748	-1.24367	29.7333	1.79703	1.72251	40	-1.36501	-1.3084	40
	5442-P1s	15.0665	6.11438	28.0047	2.30448	2.26137	40	-1.1859	-1.16371	40	-1.18679	-1.16459	30.8595	1.58848	1.55876	24.7818	3.16437	3.10517	40	-0.756393	-0.742243	40	-1.32042	-1.29572	40	-0.838773	-0.823082	40	-1.02104	-1.00194	40	-1.0325	-1.01319	40	-1.18134	-1.15924	35.3302	0.307287	0.301539	40	-1.29748	-1.27321	35.341	0.128268	0.125868	40	-1.36501	-1.33947	40
	5442-P2s	15.9285	5.85903	22.6326	3.83073	3.92289	40	-1.1859	-1.21443	40	-1.18679	-1.21534	32.7936	1.02912	1.05388	26.4031	2.70043	2.7654	40	-0.756393	-0.774592	40	-1.32042	-1.35219	40	-0.838773	-0.858953	28.8868	2.20346	2.25648	40	-1.0325	-1.05734	40	-1.18134	-1.20977	40	-1.10677	-1.1334	40	-1.29748	-1.3287	23.1556	3.75444	3.84477	40	-1.36501	-1.39785	40
	5442-P3s	16.7358	5.61989	24.857	3.19875	3.41511	40	-1.1859	-1.26611	40	-1.18679	-1.26706	35.2547	0.317351	0.338816	24.1916	3.33325	3.55871	40	-0.756393	-0.807554	40	-1.32042	-1.40973	40	-0.838773	-0.895505	32.0506	1.28548	1.37243	40	-1.0325	-1.10234	40	-1.18134	-1.26125	31.906	1.34416	1.43508	40	-1.29748	-1.38524	32.6856	0.91847	0.980593	40	-1.36501	-1.45733	40
	6017-P1s	14.8793	6.16982	28.6422	2.12335	2.06491	40	-1.1859	-1.15326	40	-1.18679	-1.15412	31.913	1.28381	1.24848	27.089	2.50414	2.43522	40	-0.756393	-0.735574	40	-1.32042	-1.28408	40	-0.838773	-0.815686	37.7648	-0.372505	-0.362252	40	-1.0325	-1.00408	40	-1.18134	-1.14883	34.8738	0.445497	0.433235	40	-1.29748	-1.26177	40	-1.25818	-1.22355	40	-1.36501	-1.32744	40
	6017-P2s	16.1225	5.80157	27.3815	2.48153	2.56641	40	-1.1859	-1.22646	40	-1.18679	-1.22738	35.9421	0.118542	0.122597	25.1194	3.06777	3.1727	40	-0.756393	-0.782264	40	-1.32042	-1.36558	40	-0.838773	-0.867461	40	-1.02104	-1.05596	40	-1.0325	-1.06782	40	-1.18134	-1.22175	33.029	1.00412	1.03846	40	-1.29748	-1.34186	33.9875	0.531043	0.549206	40	-1.36501	-1.41169	40
	6017-P3s	13.5492	6.56383	29.606	1.84954	1.69066	40	-1.1859	-1.08403	40	-1.18679	-1.08484	40	-1.05504	-0.964409	26.0739	2.79463	2.55457	40	-0.756393	-0.691419	40	-1.32042	-1.207	40	-0.838773	-0.766722	36.6223	-0.0409901	-0.0374691	40	-1.0325	-0.943809	40	-1.18134	-1.07987	40	-1.10677	-1.0117	40	-1.29748	-1.18603	32.0629	1.10375	1.00894	40	-1.36501	-1.24775	40
	7276-P2s	16.5879	5.66372	18.6425	4.96434	5.2591	40	-1.1859	-1.25631	40	-1.18679	-1.25725	34.3922	0.566787	0.60044	25.3045	3.01478	3.19378	40	-0.756393	-0.801304	40	-1.32042	-1.39882	40	-0.838773	-0.888575	26.6072	2.86486	3.03497	40	-1.0325	-1.09381	40	-1.18134	-1.25149	40	-1.10677	-1.17249	40	-1.29748	-1.37452	38.7659	-0.890925	-0.943824	40	-1.36501	-1.44606	40
	7276-P3s	16.5318	5.68031	31.5127	1.30782	1.38142	40	-1.1859	-1.25264	40	-1.18679	-1.25358	35.1984	0.33363	0.352407	27.6609	2.34049	2.47221	40	-0.756393	-0.798963	40	-1.32042	-1.39473	40	-0.838773	-0.885979	28.0179	2.45558	2.59378	40	-1.0325	-1.09061	40	-1.18134	-1.24783	40	-1.10677	-1.16906	40	-1.29748	-1.3705	33.2326	0.75567	0.798199	40	-1.36501	-1.44183	40
	7440-P2s	16.6528	5.64449	22.8695	3.76343	4.00047	40	-1.1859	-1.26059	40	-1.18679	-1.26154	36.4059	-0.0155925	-0.0165746	21.9351	3.97896	4.22957	40	-0.756393	-0.804034	40	-1.32042	-1.40358	40	-0.838773	-0.891602	40	-1.02104	-1.08534	40	-1.0325	-1.09753	40	-1.18134	-1.25575	28.7166	2.30997	2.45546	40	-1.29748	-1.3792	29.179	1.96196	2.08554	40	-1.36501	-1.45098	40
	7440-P3s	17.4612	5.40502	27.2005	2.53297	2.8118	40	-1.1859	-1.31644	40	-1.18679	-1.31743	40	-1.05504	-1.17117	26.1057	2.78553	3.09216	40	-0.756393	-0.839657	40	-1.32042	-1.46577	40	-0.838773	-0.931105	31.2693	1.51217	1.67863	40	-1.0325	-1.14616	40	-1.18134	-1.31138	33.0162	1.008	1.11897	40	-1.29748	-1.44031	30.3676	1.60826	1.78529	28.9877	1.82918	2.03054	40
	6804-P1s	20.0955	4.62469	26.3367	2.77836	3.6046	40	-1.1859	-1.53857	40	-1.18679	-1.53972	32.1919	1.20314	1.56094	26.7547	2.59982	3.37297	40	-0.756393	-0.981333	40	-1.32042	-1.71309	40	-0.838773	-1.08821	31.5	1.44524	1.87503	40	-1.0325	-1.33955	40	-1.18134	-1.53266	40	-1.10677	-1.43591	40	-1.29748	-1.68333	21.088	4.36973	5.66922	33.951	0.389533	0.505374	40
	7087-P1s	15.5088	5.98335	30.2738	1.6598	1.66442	40	-1.1859	-1.1892	40	-1.18679	-1.19009	35.1404	0.35042	0.351395	25.9027	2.84363	2.85154	40	-0.756393	-0.758498	40	-1.32042	-1.32409	40	-0.838773	-0.841107	29.8446	1.92555	1.93091	40	-1.0325	-1.03537	40	-1.18134	-1.18463	40	-1.10677	-1.10985	40	-1.29748	-1.30109	32.7503	0.899197	0.901699	40	-1.36501	-1.36881	40
	7087-P2s	18.6319	5.05822	29.6534	1.83607	2.17793	40	-1.1859	-1.4067	40	-1.18679	-1.40775	30.0316	1.82793	2.16827	27.2942	2.44543	2.90073	40	-0.756393	-0.897224	40	-1.32042	-1.56626	40	-0.838773	-0.994942	40	-1.02104	-1.21114	40	-1.0325	-1.22474	40	-1.18134	-1.40129	40	-1.10677	-1.31284	40	-1.29748	-1.53905	30.4048	1.59718	1.89455	40	-1.36501	-1.61915	40
	1499-P3s	15.3666	6.02546	27.9937	2.30761	2.29786	40	-1.1859	-1.18089	40	-1.18679	-1.18177	35.2198	0.327449	0.326065	24.2171	3.32595	3.3119	40	-0.756393	-0.753197	40	-1.32042	-1.31484	40	-0.838773	-0.835228	30.4923	1.73761	1.73027	40	-1.0325	-1.02814	40	-1.18134	-1.17635	28.924	2.24714	2.23765	40	-1.29748	-1.292	22.6107	3.91659	3.90004	31.2441	1.17469	1.16973	40
	2694-P3s	15.9601	5.84968	33.7361	0.676147	0.693521	40	-1.1859	-1.21637	40	-1.18679	-1.21729	32.9213	0.992178	1.01767	27.1659	2.48214	2.54592	40	-0.756393	-0.77583	40	-1.32042	-1.35435	40	-0.838773	-0.860326	40	-1.02104	-1.04727	40	-1.0325	-1.05903	40	-1.18134	-1.2117	40	-1.10677	-1.13521	40	-1.29748	-1.33082	28.3069	2.22148	2.27857	40	-1.36501	-1.40008	40
	2837-P1s	15.2015	6.07437	27.5022	2.44723	2.41727	40	-1.1859	-1.17138	40	-1.18679	-1.17226	31.7635	1.32703	1.31078	26.5402	2.6612	2.62862	40	-0.756393	-0.747133	40	-1.32042	-1.30425	40	-0.838773	-0.828504	40	-1.02104	-1.00854	40	-1.0325	-1.01986	40	-1.18134	-1.16688	40	-1.10677	-1.09322	40	-1.29748	-1.28159	31.519	1.26562	1.25013	40	-1.36501	-1.3483	40
	6705-P3s	16.1077	5.80594	23.6412	3.54419	3.66265	40	-1.1859	-1.22553	40	-1.18679	-1.22646	40	-1.05504	-1.0903	22.9165	3.69813	3.82174	40	-0.756393	-0.781675	40	-1.32042	-1.36455	40	-0.838773	-0.866808	34.7158	0.512185	0.529304	40	-1.0325	-1.06701	40	-1.18134	-1.22083	40	-1.10677	-1.14376	40	-1.29748	-1.34085	30.5267	1.56092	1.61309	40	-1.36501	-1.41063	40
	3218-P3s	18.3174	5.15141	22.2422	3.94163	4.59094	40	-1.1859	-1.38125	40	-1.18679	-1.38229	23.5869	3.6918	4.29995	27.7316	2.32026	2.70247	40	-0.756393	-0.880994	40	-1.32042	-1.53793	40	-0.838773	-0.976944	40	-1.02104	-1.18923	40	-1.0325	-1.20258	40	-1.18134	-1.37595	40	-1.10677	-1.28909	40	-1.29748	-1.51121	32.2643	1.04383	1.21578	40	-1.36501	-1.58987	40
	3614-P1s	18.8822	4.98409	30.867	1.49129	1.79526	40	-1.1859	-1.42762	40	-1.18679	-1.42869	31.39	1.43507	1.72758	31.1156	1.3519	1.62747	40	-0.756393	-0.91057	40	-1.32042	-1.58956	40	-0.838773	-1.00974	40	-1.02104	-1.22915	40	-1.0325	-1.24296	40	-1.18134	-1.42214	34.3909	0.591733	0.712347	40	-1.29748	-1.56195	30.8909	1.45254	1.74862	30.7972	1.30432	1.57018	40
Limited use	CM3-1	14.6033	6.25157	25.8828	2.90733	2.79033	40	-1.1859	-1.13817	40	-1.18679	-1.13903	40	-1.05504	-1.01258	29.5968	1.78653	1.71464	40	-0.756393	-0.725955	37.1513	-0.49062	-0.470877	40	-0.838773	-0.805019	40	-1.02104	-0.979947	40	-1.0325	-0.990951	40	-1.18134	-1.1338	40	-1.10677	-1.06223	40	-1.29748	-1.24527	40	-1.25818	-1.20755	40	-1.36501	-1.31008	40
	CM3-2	16.0794	5.81433	23.2854	3.64526	3.76167	40	-1.1859	-1.22377	40	-1.18679	-1.22469	40	-1.05504	-1.08873	27.1859	2.47643	2.55551	40	-0.756393	-0.780547	40	-1.32042	-1.36258	40	-0.838773	-0.865557	40	-1.02104	-1.05364	40	-1.0325	-1.06547	40	-1.18134	-1.21907	40	-1.10677	-1.14211	40	-1.29748	-1.33891	40	-1.25818	-1.29836	40	-1.36501	-1.4086	40
	CM3-3	15.506	5.98417	28.0229	2.29932	2.3054	40	-1.1859	-1.18903	40	-1.18679	-1.18993	33.6768	0.773679	0.775726	30.2427	1.60171	1.60594	40	-0.756393	-0.758394	40	-1.32042	-1.32391	40	-0.838773	-0.840992	40	-1.02104	-1.02374	40	-1.0325	-1.03523	40	-1.18134	-1.18447	40	-1.10677	-1.1097	40	-1.29748	-1.30091	40	-1.25818	-1.26151	40	-1.36501	-1.36862	40
	CM3-4	15.2429	6.06213	28.074	2.28477	2.26136	40	-1.1859	-1.17374	40	-1.18679	-1.17463	35.4746	0.253742	0.251142	28.7562	2.02706	2.00628	40	-0.756393	-0.748641	40	-1.32042	-1.30689	40	-0.838773	-0.830177	40	-1.02104	-1.01057	40	-1.0325	-1.02192	40	-1.18134	-1.16924	40	-1.10677	-1.09543	40	-1.29748	-1.28418	40	-1.25818	-1.24529	40	-1.36501	-1.35102	40
	CM3-5	14.6125	6.24885	23.0353	3.71632	3.56832	40	-1.1859	-1.13867	40	-1.18679	-1.13953	40	-1.05504	-1.01302	29.7784	1.73456	1.66549	40	-0.756393	-0.726271	40	-1.32042	-1.26784	40	-0.838773	-0.80537	40	-1.02104	-0.980374	40	-1.0325	-0.991383	40	-1.18134	-1.1343	40	-1.10677	-1.06269	40	-1.29748	-1.24581	40	-1.25818	-1.20808	40	-1.36501	-1.31065	40
	CM10-1	14.3549	6.32517	25.3577	3.0565	2.89937	37.1721	-0.376624	-0.357262	40	-1.18679	-1.12578	40	-1.05504	-1.0008	27.447	2.40171	2.27824	40	-0.756393	-0.717508	40	-1.32042	-1.25254	40	-0.838773	-0.795652	40	-1.02104	-0.968546	40	-1.0325	-0.979421	40	-1.18134	-1.12061	40	-1.10677	-1.04987	40	-1.29748	-1.23078	40	-1.25818	-1.1935	40	-1.36501	-1.29483	40
	CM10-2	14.3664	6.32175	26.2018	2.81669	2.67333	40	-1.1859	-1.12554	40	-1.18679	-1.12639	40	-1.05504	-1.00134	30.5075	1.52592	1.44826	40	-0.756393	-0.717896	40	-1.32042	-1.25322	40	-0.838773	-0.796083	40	-1.02104	-0.96907	40	-1.0325	-0.979951	40	-1.18134	-1.12122	40	-1.10677	-1.05044	40	-1.29748	-1.23144	40	-1.25818	-1.19415	40	-1.36501	-1.29553	40
	CM10-3	14.9234	6.15675	29.2125	1.96133	1.9114	40	-1.1859	-1.1557	40	-1.18679	-1.15657	40	-1.05504	-1.02818	25.7039	2.9005	2.82665	38.3646	-0.292234	-0.284794	39.6174	-1.20898	-1.1782	40	-0.838773	-0.817418	40	-1.02104	-0.99504	40	-1.0325	-1.00621	40	-1.18134	-1.15127	40	-1.10677	-1.07859	40	-1.29748	-1.26445	34.9007	0.259276	0.252674	40	-1.36501	-1.33025	40
	CM10-4	13.8504	6.4746	27.4703	2.45631	2.27626	40	-1.1859	-1.09897	40	-1.18679	-1.0998	40	-1.05504	-0.977701	28.7221	2.03684	1.88753	40	-0.756393	-0.700948	40	-1.32042	-1.22363	40	-0.838773	-0.777289	33.3903	0.896768	0.831033	40	-1.0325	-0.956817	40	-1.18134	-1.09475	29.6963	2.0133	1.86572	40	-1.29748	-1.20237	40	-1.25818	-1.16596	34.2708	0.296792	0.275037	40
	CM10-5	14.0751	6.40804	29.064	2.00353	1.87596	40	-1.1859	-1.11038	40	-1.18679	-1.11122	33.833	0.728531	0.682141	28.4601	2.11181	1.97734	40	-0.756393	-0.708229	40	-1.32042	-1.23634	40	-0.838773	-0.785363	40	-1.02104	-0.956021	40	-1.0325	-0.966755	40	-1.18134	-1.10612	35.9848	0.109073	0.102127	40	-1.29748	-1.21486	31.3035	1.32974	1.24507	40	-1.36501	-1.27809	40
	CM11-1	16.6141	5.65594	28.5432	2.15149	2.28237	40	-1.1859	-1.25804	40	-1.18679	-1.25898	40	-1.05504	-1.11922	29.585	1.7899	1.89878	40	-0.756393	-0.802406	40	-1.32042	-1.40074	40	-0.838773	-0.889797	40	-1.02104	-1.08315	40	-1.0325	-1.09531	40	-1.18134	-1.25321	31.5217	1.46054	1.54939	40	-1.29748	-1.37641	40	-1.25818	-1.33472	40	-1.36501	-1.44804	40
	CM11-2	15.9343	5.85732	28.3484	2.20682	2.26058	40	-1.1859	-1.21479	40	-1.18679	-1.2157	40	-1.05504	-1.08074	29.7189	1.75159	1.79425	40	-0.756393	-0.774819	40	-1.32042	-1.35258	40	-0.838773	-0.859205	40	-1.02104	-1.04591	40	-1.0325	-1.05765	40	-1.18134	-1.21012	40	-1.10677	-1.13373	40	-1.29748	-1.32909	40	-1.25818	-1.28883	40	-1.36501	-1.39826	40
	CM11-3	17.4415	5.41087	29.89	1.76884	1.96143	40	-1.1859	-1.31502	40	-1.18679	-1.31601	40	-1.05504	-1.16991	31.6847	1.18906	1.31852	40	-0.756393	-0.838749	40	-1.32042	-1.46419	40	-0.838773	-0.930098	40	-1.02104	-1.13221	40	-1.0325	-1.14492	40	-1.18134	-1.30997	40	-1.10677	-1.22728	40	-1.29748	-1.43875	40	-1.25818	-1.39517	40	-1.36501	-1.51363	40
	CM11-4	14.5961	6.25372	31.9757	1.17629	1.12857	40	-1.1859	-1.13778	40	-1.18679	-1.13864	40	-1.05504	-1.01223	29.9743	1.67851	1.61042	40	-0.756393	-0.725706	40	-1.32042	-1.26685	40	-0.838773	-0.804743	40	-1.02104	-0.979612	40	-1.0325	-0.990612	40	-1.18134	-1.13342	40	-1.10677	-1.06187	40	-1.29748	-1.24484	40	-1.25818	-1.20714	40	-1.36501	-1.30963	40
	CM11-5	16.0803	5.81406	30.4691	1.60432	1.65563	40	-1.1859	-1.22382	40	-1.18679	-1.22474	40	-1.05504	-1.08878	28.6798	2.04894	2.11447	40	-0.756393	-0.780583	40	-1.32042	-1.36265	40	-0.838773	-0.865597	40	-1.02104	-1.05369	40	-1.0325	-1.06552	40	-1.18134	-1.21912	40	-1.10677	-1.14217	40	-1.29748	-1.33897	40	-1.25818	-1.29842	40	-1.36501	-1.40866	40
	CM51-1	17.002	5.54103	32.0956	1.14223	1.23685	40	-1.1859	-1.28413	40	-1.18679	-1.28509	40	-1.05504	-1.14243	30.6852	1.47507	1.59725	40	-0.756393	-0.819046	40	-1.32042	-1.42979	40	-0.838773	-0.908249	40	-1.02104	-1.10561	40	-1.0325	-1.11802	40	-1.18134	-1.27919	32.8671	1.05314	1.14037	40	-1.29748	-1.40495	40	-1.25818	-1.3624	40	-1.36501	-1.47807	40
	CM51-2	15.601	5.95605	27.5719	2.42743	2.44534	40	-1.1859	-1.19465	40	-1.18679	-1.19555	40	-1.05504	-1.06282	29.9793	1.67707	1.68944	40	-0.756393	-0.761974	40	-1.32042	-1.33016	40	-0.838773	-0.844962	27.9428	2.47736	2.49564	40	-1.0325	-1.04012	40	-1.18134	-1.19006	34.4999	0.558709	0.562831	40	-1.29748	-1.30705	32.7153	0.909632	0.916345	40	-1.36501	-1.37508	40
	CM51-3	15.6991	5.92697	29.7079	1.82058	1.84301	40	-1.1859	-1.20051	40	-1.18679	-1.20141	40	-1.05504	-1.06804	29.0635	1.93914	1.96303	40	-0.756393	-0.765713	40	-1.32042	-1.33669	40	-0.838773	-0.849107	40	-1.02104	-1.03362	40	-1.0325	-1.04522	40	-1.18134	-1.1959	40	-1.10677	-1.12041	40	-1.29748	-1.31347	30.0422	1.7051	1.72611	40	-1.36501	-1.38183	40
	CM51-4	16.2202	5.77262	30.723	1.5322	1.59255	40	-1.1859	-1.23261	40	-1.18679	-1.23353	40	-1.05504	-1.09659	32.2614	1.02405	1.06438	40	-0.756393	-0.786186	40	-1.32042	-1.37243	40	-0.838773	-0.871811	40	-1.02104	-1.06125	40	-1.0325	-1.07317	40	-1.18134	-1.22787	40	-1.10677	-1.15037	40	-1.29748	-1.34859	40	-1.25818	-1.30774	40	-1.36501	-1.41877	40
	CM51-5	14.3067	6.33942	29.104	1.99216	1.8855	40	-1.1859	-1.1224	40	-1.18679	-1.12325	40	-1.05504	-0.998548	29.5395	1.80293	1.7064	40	-0.756393	-0.715895	40	-1.32042	-1.24972	40	-0.838773	-0.793864	29.9558	1.89328	1.79191	40	-1.0325	-0.977219	40	-1.18134	-1.11809	40	-1.10677	-1.04751	40	-1.29748	-1.22801	33.7303	0.607574	0.575043	40	-1.36501	-1.29192	40
	CM52-2	16.178	5.78511	26.7662	2.65635	2.75502	40	-1.1859	-1.22995	40	-1.18679	-1.23087	40	-1.05504	-1.09423	27.8853	2.27628	2.36083	40	-0.756393	-0.784489	40	-1.32042	-1.36947	40	-0.838773	-0.869929	32.0242	1.29313	1.34116	40	-1.0325	-1.07085	40	-1.18134	-1.22522	40	-1.10677	-1.14788	40	-1.29748	-1.34567	40	-1.25818	-1.30492	40	-1.36501	-1.41571	40
	CM52-4	14.3603	6.32356	29.7058	1.82117	1.72799	40	-1.1859	-1.12522	40	-1.18679	-1.12606	40	-1.05504	-1.00105	33.4689	0.678508	0.643791	40	-0.756393	-0.717691	40	-1.32042	-1.25286	40	-0.838773	-0.795855	40	-1.02104	-0.968793	40	-1.0325	-0.979671	40	-1.18134	-1.1209	40	-1.10677	-1.05014	40	-1.29748	-1.23109	40	-1.25818	-1.19381	40	-1.36501	-1.29516	40
	CM52-5	13.9739	6.43802	26.5735	2.71108	2.52663	40	-1.1859	-1.10521	40	-1.18679	-1.10604	40	-1.05504	-0.983256	25.6792	2.90756	2.70974	40	-0.756393	-0.704931	40	-1.32042	-1.23058	40	-0.838773	-0.781706	40	-1.02104	-0.951569	40	-1.0325	-0.962254	40	-1.18134	-1.10097	40	-1.10677	-1.03147	40	-1.29748	-1.2092	40	-1.25818	-1.17258	40	-1.36501	-1.27214	40
	CM53-1	14.7955	6.19463	24.636	3.26154	3.15907	40	-1.1859	-1.14864	40	-1.18679	-1.1495	40	-1.05504	-1.02189	28.3144	2.15349	2.08583	40	-0.756393	-0.732628	40	-1.32042	-1.27893	40	-0.838773	-0.812419	40	-1.02104	-0.988956	40	-1.0325	-1.00006	40	-1.18134	-1.14423	35.6333	0.215521	0.20875	40	-1.29748	-1.25671	35.2774	0.147191	0.142567	40	-1.36501	-1.32212	40
	CM53-2	17.7296	5.3255	26.3944	2.76198	3.1118	40	-1.1859	-1.3361	40	-1.18679	-1.3371	40	-1.05504	-1.18866	28.8124	2.011	2.2657	40	-0.756393	-0.852194	40	-1.32042	-1.48766	40	-0.838773	-0.945007	40	-1.02104	-1.15035	40	-1.0325	-1.16327	40	-1.18134	-1.33097	35.3486	0.301716	0.33993	40	-1.29748	-1.46181	40	-1.25818	-1.41754	40	-1.36501	-1.53789	40
	CM53-3	14.5919	6.25495	25.3393	3.06174	2.93694	40	-1.1859	-1.13756	40	-1.18679	-1.13842	40	-1.05504	-1.01203	28.4638	2.11074	2.0247	40	-0.756393	-0.725563	40	-1.32042	-1.2666	40	-0.838773	-0.804585	40	-1.02104	-0.979419	40	-1.0325	-0.990417	40	-1.18134	-1.13319	33.7846	0.775321	0.743719	40	-1.29748	-1.24459	40	-1.25818	-1.2069	40	-1.36501	-1.30937	40
	CM53-4	15.9996	5.83795	27.0684	2.57049	2.64184	40	-1.1859	-1.21881	40	-1.18679	-1.21973	40	-1.05504	-1.08432	27.8129	2.29699	2.36075	40	-0.756393	-0.777388	40	-1.32042	-1.35707	40	-0.838773	-0.862055	33.8177	0.772767	0.794217	40	-1.0325	-1.06116	40	-1.18134	-1.21413	40	-1.10677	-1.13749	40	-1.29748	-1.33349	40	-1.25818	-1.29311	40	-1.36501	-1.4029	40
	CM53-5	16.8701	5.58011	30.4385	1.61302	1.73439	40	-1.1859	-1.27513	40	-1.18679	-1.27609	40	-1.05504	-1.13443	31.2454	1.31476	1.41369	40	-0.756393	-0.81331	40	-1.32042	-1.41978	40	-0.838773	-0.901888	40	-1.02104	-1.09787	40	-1.0325	-1.11019	40	-1.18134	-1.27024	40	-1.10677	-1.19005	40	-1.29748	-1.39511	40	-1.25818	-1.35286	40	-1.36501	-1.46772	40
	CR2-1	17.1387	5.50054	32.4778	1.03365	1.1275	40	-1.1859	-1.29358	40	-1.18679	-1.29455	40	-1.05504	-1.15084	32.1439	1.05766	1.1537	40	-0.756393	-0.825075	40	-1.32042	-1.44032	40	-0.838773	-0.914935	40	-1.02104	-1.11375	40	-1.0325	-1.12625	40	-1.18134	-1.28861	40	-1.10677	-1.20727	40	-1.29748	-1.41529	40	-1.25818	-1.37243	40	-1.36501	-1.48895	40
	CR2-2	16.7555	5.61406	28.9686	2.03062	2.17021	40	-1.1859	-1.26742	40	-1.18679	-1.26837	40	-1.05504	-1.12757	29.5148	1.80999	1.93441	40	-0.756393	-0.808392	40	-1.32042	-1.41119	40	-0.838773	-0.896434	40	-1.02104	-1.09123	40	-1.0325	-1.10348	40	-1.18134	-1.26255	40	-1.10677	-1.18286	40	-1.29748	-1.38667	40	-1.25818	-1.34468	40	-1.36501	-1.45885	40
	CR2-3	13.5048	6.57698	26.5882	2.70693	2.46945	40	-1.1859	-1.08186	40	-1.18679	-1.08267	40	-1.05504	-0.962481	27.53	2.37795	2.16933	40	-0.756393	-0.690037	40	-1.32042	-1.20458	40	-0.838773	-0.765189	40	-1.02104	-0.931463	40	-1.0325	-0.941922	40	-1.18134	-1.07771	40	-1.10677	-1.00968	40	-1.29748	-1.18365	40	-1.25818	-1.14781	40	-1.36501	-1.24526	40
	CR2-4	15.6804	5.93253	28.6749	2.11406	2.1381	40	-1.1859	-1.19938	40	-1.18679	-1.20029	40	-1.05504	-1.06704	28.5585	2.08365	2.10735	40	-0.756393	-0.764996	40	-1.32042	-1.33544	40	-0.838773	-0.848312	40	-1.02104	-1.03265	40	-1.0325	-1.04424	40	-1.18134	-1.19478	40	-1.10677	-1.11936	40	-1.29748	-1.31224	40	-1.25818	-1.27249	40	-1.36501	-1.38053	40
	CR2-5	14.4003	6.31171	23.2578	3.65309	3.47268	40	-1.1859	-1.12733	34.5514	0.36725	0.349113	32.2068	1.19883	1.13962	24.8257	3.15182	2.99616	40	-0.756393	-0.719038	40	-1.32042	-1.25521	40	-0.838773	-0.797349	31.8	1.35818	1.2911	40	-1.0325	-0.98151	40	-1.18134	-1.123	32.6338	1.1238	1.0683	40	-1.29748	-1.2334	31.6368	1.23056	1.16979	40	-1.36501	-1.2976	40
	CR3-1	15.3417	6.03286	30.6589	1.55039	1.54194	40	-1.1859	-1.17944	40	-1.18679	-1.18032	40	-1.05504	-1.04929	29.5161	1.80961	1.79975	40	-0.756393	-0.752273	40	-1.32042	-1.31323	40	-0.838773	-0.834204	40	-1.02104	-1.01547	40	-1.0325	-1.02688	40	-1.18134	-1.17491	40	-1.10677	-1.10074	40	-1.29748	-1.29041	40	-1.25818	-1.25133	40	-1.36501	-1.35757	40
	CR3-2	16.806	5.5991	30.9715	1.46158	1.56623	40	-1.1859	-1.27081	40	-1.18679	-1.27176	40	-1.05504	-1.13058	30.0612	1.65364	1.77204	40	-0.756393	-0.810552	40	-1.32042	-1.41496	40	-0.838773	-0.89883	40	-1.02104	-1.09414	40	-1.0325	-1.10643	40	-1.18134	-1.26593	40	-1.10677	-1.18602	40	-1.29748	-1.39038	40	-1.25818	-1.34827	40	-1.36501	-1.46274	40
	CR3-3	17.556	5.37694	29.7067	1.82092	2.03192	40	-1.1859	-1.32332	40	-1.18679	-1.32431	40	-1.05504	-1.17729	31.3316	1.29009	1.43958	40	-0.756393	-0.844041	40	-1.32042	-1.47342	40	-0.838773	-0.935967	40	-1.02104	-1.13935	40	-1.0325	-1.15214	40	-1.18134	-1.31823	40	-1.10677	-1.23502	40	-1.29748	-1.44783	40	-1.25818	-1.40398	40	-1.36501	-1.52318	40
	CR3-4	16.1054	5.80664	26.8027	2.64596	2.73407	40	-1.1859	-1.22539	40	-1.18679	-1.22631	40	-1.05504	-1.09017	29.1155	1.92426	1.98833	40	-0.756393	-0.78158	40	-1.32042	-1.36439	40	-0.838773	-0.866703	40	-1.02104	-1.05504	40	-1.0325	-1.06688	40	-1.18134	-1.22068	40	-1.10677	-1.14363	40	-1.29748	-1.34068	40	-1.25818	-1.30008	40	-1.36501	-1.41046	40
	CR3-5	16.8232	5.59402	29.0707	2.00163	2.1469	40	-1.1859	-1.27196	40	-1.18679	-1.27292	40	-1.05504	-1.13161	29.6586	1.76886	1.89723	40	-0.756393	-0.811288	40	-1.32042	-1.41625	40	-0.838773	-0.899647	40	-1.02104	-1.09514	40	-1.0325	-1.10743	40	-1.18134	-1.26708	40	-1.10677	-1.18709	40	-1.29748	-1.39164	40	-1.25818	-1.3495	40	-1.36501	-1.46407	40
	F3-1	15.6674	5.93637	26.5618	2.71441	2.7435	40	-1.1859	-1.19861	40	-1.18679	-1.19951	40	-1.05504	-1.06634	29.0193	1.95179	1.97271	40	-0.756393	-0.7645	40	-1.32042	-1.33457	40	-0.838773	-0.847763	40	-1.02104	-1.03198	40	-1.0325	-1.04357	40	-1.18134	-1.194	40	-1.10677	-1.11863	40	-1.29748	-1.31139	40	-1.25818	-1.27167	40	-1.36501	-1.37964	40
	F3-2	15.842	5.88466	24.9297	3.17811	3.2404	40	-1.1859	-1.20914	40	-1.18679	-1.21005	40	-1.05504	-1.07572	25.8664	2.85401	2.90994	40	-0.756393	-0.771218	40	-1.32042	-1.3463	40	-0.838773	-0.855213	30.2816	1.79874	1.834	40	-1.0325	-1.05274	40	-1.18134	-1.2045	40	-1.10677	-1.12846	40	-1.29748	-1.32291	40	-1.25818	-1.28284	40	-1.36501	-1.39176	40
	F3-3	14.6424	6.24	28.9437	2.03771	1.95934	40	-1.1859	-1.14029	40	-1.18679	-1.14114	40	-1.05504	-1.01446	31.4985	1.24234	1.19455	40	-0.756393	-0.727301	40	-1.32042	-1.26963	40	-0.838773	-0.806512	40	-1.02104	-0.981764	40	-1.0325	-0.992789	40	-1.18134	-1.13591	40	-1.10677	-1.0642	40	-1.29748	-1.24758	40	-1.25818	-1.20979	40	-1.36501	-1.31251	40
	F3-4	15.7027	5.9259	29.9784	1.74375	1.76555	40	-1.1859	-1.20073	40	-1.18679	-1.20163	40	-1.05504	-1.06823	31.4364	1.26011	1.27587	40	-0.756393	-0.765851	40	-1.32042	-1.33693	40	-0.838773	-0.84926	40	-1.02104	-1.0338	40	-1.0325	-1.04541	40	-1.18134	-1.19611	40	-1.10677	-1.12061	40	-1.29748	-1.3137	40	-1.25818	-1.27392	40	-1.36501	-1.38208	40
	F3-5	16.0611	5.81974	28.033	2.29645	2.36758	40	-1.1859	-1.22263	40	-1.18679	-1.22355	40	-1.05504	-1.08771	28.5494	2.08625	2.15086	40	-0.756393	-0.779821	40	-1.32042	-1.36132	40	-0.838773	-0.864752	40	-1.02104	-1.05266	40	-1.0325	-1.06448	40	-1.18134	-1.21793	40	-1.10677	-1.14105	40	-1.29748	-1.33767	40	-1.25818	-1.29715	40	-1.36501	-1.40729	40
	F41-1	15.7625	5.90821	30.6435	1.55478	1.57893	40	-1.1859	-1.20432	40	-1.18679	-1.20523	40	-1.05504	-1.07143	29.7854	1.73256	1.75948	40	-0.756393	-0.768144	40	-1.32042	-1.34093	40	-0.838773	-0.851803	40	-1.02104	-1.0369	40	-1.0325	-1.04854	40	-1.18134	-1.1997	40	-1.10677	-1.12396	40	-1.29748	-1.31764	40	-1.25818	-1.27773	40	-1.36501	-1.38621	40
	F41-2	15.7247	5.91941	27.2263	2.52562	2.56	40	-1.1859	-1.20204	40	-1.18679	-1.20295	40	-1.05504	-1.0694	28.6231	2.06515	2.09326	40	-0.756393	-0.766691	40	-1.32042	-1.3384	40	-0.838773	-0.850192	40	-1.02104	-1.03494	40	-1.0325	-1.04656	40	-1.18134	-1.19743	32.9573	1.02583	1.0398	40	-1.29748	-1.31514	40	-1.25818	-1.27531	32.8286	0.715105	0.72484	40
	F41-3	16.6574	5.64312	31.9644	1.1795	1.25409	40	-1.1859	-1.2609	40	-1.18679	-1.26184	40	-1.05504	-1.12176	31.424	1.26366	1.34357	40	-0.756393	-0.804228	40	-1.32042	-1.40392	40	-0.838773	-0.891818	40	-1.02104	-1.08561	40	-1.0325	-1.0978	40	-1.18134	-1.25605	40	-1.10677	-1.17676	40	-1.29748	-1.37953	40	-1.25818	-1.33775	40	-1.36501	-1.45133	40
	F41-4	16.7685	5.61022	28.1368	2.26694	2.42444	40	-1.1859	-1.26829	40	-1.18679	-1.26924	40	-1.05504	-1.12834	28.8763	1.99271	2.13116	40	-0.756393	-0.808946	40	-1.32042	-1.41216	40	-0.838773	-0.897049	40	-1.02104	-1.09198	40	-1.0325	-1.10424	40	-1.18134	-1.26342	40	-1.10677	-1.18367	40	-1.29748	-1.38763	40	-1.25818	-1.3456	40	-1.36501	-1.45985	40
	F41-5	16.5164	5.68489	27.6489	2.40557	2.53891	40	-1.1859	-1.25163	40	-1.18679	-1.25257	40	-1.05504	-1.11352	30.9368	1.40309	1.48086	40	-0.756393	-0.79832	40	-1.32042	-1.39361	40	-0.838773	-0.885265	40	-1.02104	-1.07763	40	-1.0325	-1.08973	40	-1.18134	-1.24682	40	-1.10677	-1.16812	40	-1.29748	-1.3694	40	-1.25818	-1.32792	40	-1.36501	-1.44067	40
	F42-1	16.9869	5.5455	30.5268	1.58794	1.71809	40	-1.1859	-1.28309	40	-1.18679	-1.28406	40	-1.05504	-1.14151	30.1953	1.61527	1.74765	40	-0.756393	-0.818386	40	-1.32042	-1.42864	40	-0.838773	-0.907517	40	-1.02104	-1.10472	40	-1.0325	-1.11712	40	-1.18134	-1.27816	40	-1.10677	-1.19748	40	-1.29748	-1.40382	40	-1.25818	-1.3613	40	-1.36501	-1.47688	40
	F42-2	14.3772	6.31855	28.2113	2.24577	2.13255	40	-1.1859	-1.12611	40	-1.18679	-1.12696	40	-1.05504	-1.00185	30.6898	1.47376	1.39946	40	-0.756393	-0.718259	40	-1.32042	-1.25385	40	-0.838773	-0.796485	40	-1.02104	-0.96956	40	-1.0325	-0.980447	40	-1.18134	-1.12178	40	-1.10677	-1.05097	40	-1.29748	-1.23207	40	-1.25818	-1.19475	40	-1.36501	-1.29619	40
	F42-3	16.444	5.70632	31.9278	1.1899	1.25114	40	-1.1859	-1.24693	40	-1.18679	-1.24787	40	-1.05504	-1.10933	32.1652	1.05155	1.10567	40	-0.756393	-0.795322	40	-1.32042	-1.38838	40	-0.838773	-0.881941	40	-1.02104	-1.07358	40	-1.0325	-1.08564	40	-1.18134	-1.24214	40	-1.10677	-1.16373	40	-1.29748	-1.36426	40	-1.25818	-1.32294	40	-1.36501	-1.43526	40
	F42-4	16.2068	5.7766	31.1554	1.40935	1.46386	40	-1.1859	-1.23176	40	-1.18679	-1.23269	40	-1.05504	-1.09584	33.2498	0.741198	0.769862	40	-0.756393	-0.785645	40	-1.32042	-1.37148	40	-0.838773	-0.87121	40	-1.02104	-1.06052	40	-1.0325	-1.07243	40	-1.18134	-1.22703	35.1985	0.347175	0.360601	40	-1.29748	-1.34766	40	-1.25818	-1.30684	40	-1.36501	-1.4178	40
	F42-5	16.5446	5.67652	28.9369	2.03963	2.15586	40	-1.1859	-1.25348	40	-1.18679	-1.25442	40	-1.05504	-1.11516	29.1992	1.9003	2.00858	40	-0.756393	-0.799496	40	-1.32042	-1.39566	40	-0.838773	-0.88657	40	-1.02104	-1.07922	40	-1.0325	-1.09134	40	-1.18134	-1.24866	40	-1.10677	-1.16984	40	-1.29748	-1.37142	36.5973	-0.245609	-0.259605	40	-1.36501	-1.44279	40
	F8-1	14.5587	6.26478	23.6987	3.52785	3.37874	40	-1.1859	-1.13577	40	-1.18679	-1.13663	40	-1.05504	-1.01044	25.0365	3.09147	2.96081	40	-0.756393	-0.724424	40	-1.32042	-1.26461	40	-0.838773	-0.803322	28.7119	2.25419	2.15892	40	-1.0325	-0.988862	40	-1.18134	-1.13141	26.784	2.89517	2.77281	40	-1.29748	-1.24264	32.9951	0.826361	0.791434	40	-1.36501	-1.30731	40
	F8-2	14.5732	6.26049	19.6053	4.69081	4.49563	40	-1.1859	-1.13655	40	-1.18679	-1.13741	40	-1.05504	-1.01114	25.3548	3.0004	2.87556	40	-0.756393	-0.724921	40	-1.32042	-1.26548	40	-0.838773	-0.803873	27.0566	2.73449	2.62072	40	-1.0325	-0.98954	40	-1.18134	-1.13219	30.6076	1.73734	1.66505	40	-1.29748	-1.24349	27.61	2.42888	2.32782	40	-1.36501	-1.30821	40
	F8-3	17.7091	5.33159	29.0387	2.0107	2.26278	40	-1.1859	-1.33457	40	-1.18679	-1.33557	35.1082	0.359707	0.404802	29.3689	1.85173	2.08388	40	-0.756393	-0.85122	40	-1.32042	-1.48596	40	-0.838773	-0.943928	40	-1.02104	-1.14904	40	-1.0325	-1.16194	40	-1.18134	-1.32944	40	-1.10677	-1.24552	40	-1.29748	-1.46014	40	-1.25818	-1.41592	40	-1.36501	-1.53614	40
	F8-4	14.8897	6.16674	24.653	3.25673	3.16867	40	-1.1859	-1.15383	40	-1.18679	-1.1547	40	-1.05504	-1.02651	26.257	2.74222	2.66808	40	-0.756393	-0.735942	40	-1.32042	-1.28472	40	-0.838773	-0.816094	31.7334	1.37751	1.34026	40	-1.0325	-1.00458	40	-1.18134	-1.1494	30.7938	1.68095	1.6355	40	-1.29748	-1.2624	33.2374	0.754251	0.733858	40	-1.36501	-1.3281	40
	F8-5	15.8013	5.89671	24.9178	3.18149	3.23722	40	-1.1859	-1.20667	40	-1.18679	-1.20758	40	-1.05504	-1.07352	25.7274	2.89377	2.94446	40	-0.756393	-0.769642	40	-1.32042	-1.34355	40	-0.838773	-0.853465	29.3924	2.05675	2.09278	40	-1.0325	-1.05059	40	-1.18134	-1.20204	29.3958	2.10429	2.14115	40	-1.29748	-1.32021	34.7548	0.302697	0.307999	40	-1.36501	-1.38892	40
	MS4-1	16.1113	5.80488	28.1936	2.25081	2.32646	40	-1.1859	-1.22576	40	-1.18679	-1.22668	40	-1.05504	-1.0905	28.1696	2.19494	2.26872	40	-0.756393	-0.781817	40	-1.32042	-1.3648	40	-0.838773	-0.866966	40	-1.02104	-1.05536	40	-1.0325	-1.06721	40	-1.18134	-1.22105	40	-1.10677	-1.14397	40	-1.29748	-1.34109	33.4718	0.684507	0.707515	40	-1.36501	-1.41089	40
	MS4-2	14.6594	6.23496	26.4626	2.7426	2.63925	40	-1.1859	-1.14121	40	-1.18679	-1.14207	40	-1.05504	-1.01528	26.7987	2.58723	2.48973	40	-0.756393	-0.727889	40	-1.32042	-1.27066	40	-0.838773	-0.807164	40	-1.02104	-0.982558	40	-1.0325	-0.993591	40	-1.18134	-1.13682	40	-1.10677	-1.06506	40	-1.29748	-1.24858	32.126	1.08498	1.04409	40	-1.36501	-1.31357	40
	MS4-3	15.6404	5.94438	28.0181	2.30067	2.3222	40	-1.1859	-1.19699	40	-1.18679	-1.19789	37.4229	-0.309718	-0.312616	27.0057	2.528	2.55165	40	-0.756393	-0.763471	40	-1.32042	-1.33277	40	-0.838773	-0.846621	40	-1.02104	-1.03059	40	-1.0325	-1.04216	40	-1.18134	-1.1924	40	-1.10677	-1.11713	40	-1.29748	-1.30962	29.8403	1.76516	1.78168	40	-1.36501	-1.37778	40
	MS4-4	16.6447	5.64689	25.3743	3.05178	3.24261	40	-1.1859	-1.26005	40	-1.18679	-1.261	40	-1.05504	-1.12101	26.1859	2.76258	2.93533	40	-0.756393	-0.803692	40	-1.32042	-1.40299	40	-0.838773	-0.891223	40	-1.02104	-1.08488	40	-1.0325	-1.09706	40	-1.18134	-1.25521	40	-1.10677	-1.17598	40	-1.29748	-1.37861	34.5714	0.357289	0.379631	40	-1.36501	-1.45036	40
	MS4-5	14.6716	6.23134	29.3229	1.92996	1.85831	40	-1.1859	-1.14187	40	-1.18679	-1.14273	40	-1.05504	-1.01587	28.3565	2.14144	2.06194	40	-0.756393	-0.728312	40	-1.32042	-1.2714	40	-0.838773	-0.807634	40	-1.02104	-0.98313	40	-1.0325	-0.99417	40	-1.18134	-1.13749	40	-1.10677	-1.06568	40	-1.29748	-1.24931	35.446	0.0970034	0.0934022	40	-1.36501	-1.31433	40
	N1-1	14.6165	6.24765	28.9827	2.02661	1.94627	40	-1.1859	-1.13889	40	-1.18679	-1.13974	40	-1.05504	-1.01322	27.9053	2.27057	2.18057	40	-0.756393	-0.72641	40	-1.32042	-1.26808	40	-0.838773	-0.805524	40	-1.02104	-0.980562	40	-1.0325	-0.991573	40	-1.18134	-1.13451	34.882	0.442996	0.425436	40	-1.29748	-1.24605	33.6816	0.622076	0.597417	40	-1.36501	-1.3109	40
	N1-2	16.4814	5.69525	28.2402	2.23758	2.35731	40	-1.1859	-1.24935	40	-1.18679	-1.25029	40	-1.05504	-1.11149	29.7068	1.75506	1.84897	40	-0.756393	-0.796867	40	-1.32042	-1.39107	40	-0.838773	-0.883655	40	-1.02104	-1.07567	40	-1.0325	-1.08775	40	-1.18134	-1.24456	40	-1.10677	-1.16599	40	-1.29748	-1.36691	33.8045	0.585482	0.616811	40	-1.36501	-1.43805	40
	N1-3	16.8012	5.60051	28.0846	2.28177	2.44453	40	-1.1859	-1.27049	40	-1.18679	-1.27144	40	-1.05504	-1.13029	30.903	1.41276	1.51354	40	-0.756393	-0.810348	40	-1.32042	-1.41461	40	-0.838773	-0.898603	40	-1.02104	-1.09387	40	-1.0325	-1.10615	40	-1.18134	-1.26561	35.1831	0.35183	0.376926	40	-1.29748	-1.39003	33.9202	0.551075	0.590384	40	-1.36501	-1.46238	40
	N1-4	16.2905	5.75181	29.5276	1.87182	1.95259	40	-1.1859	-1.23707	40	-1.18679	-1.238	40	-1.05504	-1.10056	29.1653	1.91	1.99241	40	-0.756393	-0.789031	40	-1.32042	-1.3774	40	-0.838773	-0.874966	40	-1.02104	-1.06509	40	-1.0325	-1.07705	40	-1.18134	-1.23232	40	-1.10677	-1.15453	40	-1.29748	-1.35347	30.9366	1.43893	1.50102	32.3109	0.865281	0.902618	40
	N1-5	14.6874	6.22665	26.6729	2.68286	2.5852	40	-1.1859	-1.14273	40	-1.18679	-1.14359	40	-1.05504	-1.01663	27.8871	2.27576	2.19293	40	-0.756393	-0.72886	40	-1.32042	-1.27236	40	-0.838773	-0.808241	35.0211	0.423593	0.408174	40	-1.0325	-0.994918	40	-1.18134	-1.13834	29.1608	2.17546	2.09627	40	-1.29748	-1.25025	32.3991	1.00373	0.967194	40	-1.36501	-1.31532	40
	N3-1	14.3341	6.33131	20.0444	4.56604	4.32711	40	-1.1859	-1.12384	40	-1.18679	-1.12469	34.9628	0.401758	0.380735	24.7647	3.16927	3.00343	40	-0.756393	-0.716812	40	-1.32042	-1.25132	40	-0.838773	-0.794881	40	-1.02104	-0.967606	40	-1.0325	-0.978471	40	-1.18134	-1.11952	40	-1.10677	-1.04885	40	-1.29748	-1.22958	40	-1.25818	-1.19234	40	-1.36501	-1.29358	40
	N3-2	16.0706	5.81695	25.9526	2.8875	2.97836	40	-1.1859	-1.22322	40	-1.18679	-1.22413	40	-1.05504	-1.08824	27.1887	2.47561	2.55351	40	-0.756393	-0.780195	40	-1.32042	-1.36197	40	-0.838773	-0.865167	34.5353	0.564554	0.58232	40	-1.0325	-1.06499	40	-1.18134	-1.21852	30.6939	1.71122	1.76507	40	-1.29748	-1.33831	40	-1.25818	-1.29778	40	-1.36501	-1.40796	40
	N3-3	16.2367	5.76773	28.3475	2.20708	2.29596	40	-1.1859	-1.23365	40	-1.18679	-1.23458	40	-1.05504	-1.09752	28.6956	2.04441	2.12674	40	-0.756393	-0.786854	40	-1.32042	-1.37359	40	-0.838773	-0.872551	32.4294	1.17556	1.2229	40	-1.0325	-1.07408	40	-1.18134	-1.22892	40	-1.10677	-1.15134	40	-1.29748	-1.34973	40	-1.25818	-1.30885	40	-1.36501	-1.41998	40
	N3-4	15.2344	6.06464	24.7072	3.24131	3.20676	40	-1.1859	-1.17326	40	-1.18679	-1.17414	40	-1.05504	-1.04379	26.4714	2.68088	2.6523	40	-0.756393	-0.748331	40	-1.32042	-1.30634	40	-0.838773	-0.829832	34.2707	0.641322	0.634486	40	-1.0325	-1.0215	40	-1.18134	-1.16875	29.7619	1.99343	1.97218	40	-1.29748	-1.28365	34.6676	0.328662	0.325159	40	-1.36501	-1.35046	40
	N3-5	16.3757	5.72655	25.9016	2.90197	3.04054	40	-1.1859	-1.24252	40	-1.18679	-1.24346	40	-1.05504	-1.10542	25.4196	2.98186	3.12425	40	-0.756393	-0.792512	40	-1.32042	-1.38347	40	-0.838773	-0.878825	32.3223	1.20664	1.26426	40	-1.0325	-1.0818	40	-1.18134	-1.23775	40	-1.10677	-1.15962	40	-1.29748	-1.35944	40	-1.25818	-1.31826	40	-1.36501	-1.43019	40
	N4-1	19.6117	4.76801	28.5626	2.14596	2.70045	40	-1.1859	-1.49232	40	-1.18679	-1.49344	40	-1.05504	-1.32765	28.9642	1.96756	2.47595	40	-0.756393	-0.951836	40	-1.32042	-1.6616	40	-0.838773	-1.0555	40	-1.02104	-1.28486	40	-1.0325	-1.29929	40	-1.18134	-1.48659	35.2706	0.325347	0.409413	40	-1.29748	-1.63273	40	-1.25818	-1.58328	40	-1.36501	-1.71771	40
	N4-2	18.3877	5.13057	27.8566	2.34657	2.74422	40	-1.1859	-1.38686	40	-1.18679	-1.3879	40	-1.05504	-1.23382	25.9417	2.83246	3.31245	40	-0.756393	-0.884572	40	-1.32042	-1.54418	40	-0.838773	-0.980911	40	-1.02104	-1.19406	40	-1.0325	-1.20747	40	-1.18134	-1.38153	40	-1.10677	-1.29432	40	-1.29748	-1.51735	40	-1.25818	-1.4714	40	-1.36501	-1.59632	40
	N4-3	16.4457	5.70582	28.542	2.15183	2.26277	40	-1.1859	-1.24704	40	-1.18679	-1.24798	40	-1.05504	-1.10943	29.8646	1.70988	1.79804	40	-0.756393	-0.795392	40	-1.32042	-1.3885	40	-0.838773	-0.882018	40	-1.02104	-1.07368	40	-1.0325	-1.08573	40	-1.18134	-1.24225	40	-1.10677	-1.16383	40	-1.29748	-1.36438	40	-1.25818	-1.32305	40	-1.36501	-1.43539	40
	N4-4	14.8772	6.17044	26.3808	2.76584	2.68944	40	-1.1859	-1.15314	40	-1.18679	-1.15401	40	-1.05504	-1.02589	26.5469	2.65929	2.58583	40	-0.756393	-0.7355	40	-1.32042	-1.28395	40	-0.838773	-0.815604	35.6467	0.24208	0.235393	40	-1.0325	-1.00398	40	-1.18134	-1.14871	40	-1.10677	-1.0762	40	-1.29748	-1.26164	35.1661	0.180297	0.175317	40	-1.36501	-1.3273	40
	N4-5	16.7216	5.62411	30.326	1.64499	1.75493	40	-1.1859	-1.26516	40	-1.18679	-1.26611	40	-1.05504	-1.12555	31.0343	1.37517	1.46708	40	-0.756393	-0.806947	40	-1.32042	-1.40867	40	-0.838773	-0.894832	40	-1.02104	-1.08928	40	-1.0325	-1.10151	40	-1.18134	-1.2603	40	-1.10677	-1.18074	40	-1.29748	-1.3842	40	-1.25818	-1.34227	40	-1.36501	-1.45624	40
	PB1-2	16.6543	5.64404	24.2701	3.36551	3.57776	40	-1.1859	-1.26069	40	-1.18679	-1.26164	40	-1.05504	-1.12158	30.1986	1.61433	1.71614	40	-0.756393	-0.804098	40	-1.32042	-1.4037	40	-0.838773	-0.891673	40	-1.02104	-1.08543	40	-1.0325	-1.09762	40	-1.18134	-1.25585	40	-1.10677	-1.17657	40	-1.29748	-1.37931	31.365	1.31145	1.39416	40	-1.36501	-1.4511	40
	PB1-5	13.2516	6.65199	25.7758	2.93774	2.6498	38.2378	-0.68161	-0.614803	40	-1.18679	-1.07047	40	-1.05504	-0.951628	32.8525	0.854892	0.771101	40	-0.756393	-0.682256	40	-1.32042	-1.191	40	-0.838773	-0.756561	40	-1.02104	-0.92096	40	-1.0325	-0.931301	40	-1.18134	-1.06555	40	-1.10677	-0.998292	40	-1.29748	-1.17031	40	-1.25818	-1.13486	40	-1.36501	-1.23122	40
	PB2-1	18.598	5.06827	33.9011	0.62928	0.744963	40	-1.1859	-1.40391	40	-1.18679	-1.40496	40	-1.05504	-1.24899	31.2437	1.31527	1.55706	40	-0.756393	-0.895445	40	-1.32042	-1.56316	40	-0.838773	-0.992968	40	-1.02104	-1.20874	40	-1.0325	-1.22231	40	-1.18134	-1.39851	40	-1.10677	-1.31023	40	-1.29748	-1.536	40	-1.25818	-1.48948	40	-1.36501	-1.61594	40
	PB2-2	16.7771	5.60765	25.615	2.98341	3.19215	40	-1.1859	-1.26887	40	-1.18679	-1.26982	40	-1.05504	-1.12885	27.2041	2.47122	2.64412	40	-0.756393	-0.809315	40	-1.32042	-1.4128	40	-0.838773	-0.897459	40	-1.02104	-1.09247	40	-1.0325	-1.10474	40	-1.18134	-1.264	40	-1.10677	-1.18421	40	-1.29748	-1.38826	40	-1.25818	-1.34621	33.6228	0.484736	0.518651	40
	PB2-3	17.6775	5.34094	31.3697	1.34847	1.51487	40	-1.1859	-1.33224	40	-1.18679	-1.33324	40	-1.05504	-1.18523	29.3744	1.85016	2.07846	40	-0.756393	-0.849731	40	-1.32042	-1.48336	40	-0.838773	-0.942276	40	-1.02104	-1.14703	40	-1.0325	-1.15991	40	-1.18134	-1.32712	40	-1.10677	-1.24334	40	-1.29748	-1.45759	40	-1.25818	-1.41344	40	-1.36501	-1.53345	40
	PB2-4	17.7071	5.33217	32.9213	0.907623	1.0213	40	-1.1859	-1.33442	40	-1.18679	-1.33543	40	-1.05504	-1.18717	30.2655	1.59516	1.79495	40	-0.756393	-0.851127	40	-1.32042	-1.48579	40	-0.838773	-0.943825	40	-1.02104	-1.14892	40	-1.0325	-1.16182	40	-1.18134	-1.3293	40	-1.10677	-1.24539	40	-1.29748	-1.45998	40	-1.25818	-1.41576	40	-1.36501	-1.53597	40
	PB2-5	16.8676	5.58086	28.8048	2.07715	2.23315	40	-1.1859	-1.27496	40	-1.18679	-1.27592	40	-1.05504	-1.13427	29.9075	1.69761	1.8251	40	-0.756393	-0.813201	40	-1.32042	-1.41959	37.7152	-0.181801	-0.195455	40	-1.02104	-1.09772	40	-1.0325	-1.11005	40	-1.18134	-1.27007	40	-1.10677	-1.18989	40	-1.29748	-1.39493	40	-1.25818	-1.35268	40	-1.36501	-1.46752	40
	PL3-1	13.3092	6.63491	24.6164	3.26711	2.95447	40	-1.1859	-1.07242	40	-1.18679	-1.07322	40	-1.05504	-0.954077	21.1461	4.20474	3.80237	40	-0.756393	-0.684012	40	-1.32042	-1.19406	40	-0.838773	-0.758508	40	-1.02104	-0.92333	40	-1.0325	-0.933698	40	-1.18134	-1.0683	40	-1.10677	-1.00086	40	-1.29748	-1.17332	24.4474	3.37001	3.04753	31.3683	1.13868	1.02972	40
	PL3-2	14.7213	6.21664	27.4016	2.47583	2.38955	40	-1.1859	-1.14457	40	-1.18679	-1.14543	40	-1.05504	-1.01827	27.4212	2.4091	2.32514	40	-0.756393	-0.730034	40	-1.32042	-1.27441	40	-0.838773	-0.809543	40	-1.02104	-0.985455	40	-1.0325	-0.99652	40	-1.18134	-1.14018	40	-1.10677	-1.0682	40	-1.29748	-1.25226	35.469	0.0901798	0.0870372	40	-1.36501	-1.31744	40
	PL3-3	16.4192	5.71368	25.5536	3.00085	3.15122	40	-1.1859	-1.24532	40	-1.18679	-1.24626	31.9695	1.26747	1.33098	22.0195	3.95482	4.153	40	-0.756393	-0.794297	40	-1.32042	-1.38659	40	-0.838773	-0.880805	40	-1.02104	-1.0722	40	-1.0325	-1.08424	40	-1.18134	-1.24054	40	-1.10677	-1.16223	40	-1.29748	-1.3625	28.5503	2.14905	2.25675	40	-1.36501	-1.43341	40
	PL3-4	15.7802	5.90295	27.1227	2.55507	2.59708	40	-1.1859	-1.20539	40	-1.18679	-1.2063	34.1962	0.62347	0.63372	26.7901	2.58969	2.63227	40	-0.756393	-0.768829	40	-1.32042	-1.34213	40	-0.838773	-0.852563	40	-1.02104	-1.03782	40	-1.0325	-1.04948	40	-1.18134	-1.20077	40	-1.10677	-1.12497	40	-1.29748	-1.31881	24.7758	3.27228	3.32608	40	-1.36501	-1.38745	40
	PL3-5	17.4236	5.41617	30.8067	1.5084	1.671	40	-1.1859	-1.31373	40	-1.18679	-1.31472	40	-1.05504	-1.16876	27.3857	2.41925	2.68003	40	-0.756393	-0.837928	40	-1.32042	-1.46275	40	-0.838773	-0.929188	40	-1.02104	-1.1311	40	-1.0325	-1.1438	40	-1.18134	-1.30869	40	-1.10677	-1.22607	40	-1.29748	-1.43734	31.5536	1.25532	1.39063	40	-1.36501	-1.51215	40
	PR10-1	16.4955	5.69107	29.0576	2.00536	2.11421	40	-1.1859	-1.25027	40	-1.18679	-1.25121	40	-1.05504	-1.11231	32.0547	1.0832	1.142	40	-0.756393	-0.797453	40	-1.32042	-1.3921	40	-0.838773	-0.884305	33.2327	0.942506	0.993669	40	-1.0325	-1.08855	40	-1.18134	-1.24547	40	-1.10677	-1.16685	40	-1.29748	-1.36791	35.2649	0.150903	0.159095	40	-1.36501	-1.43911	40
	PR10-2	14.1672	6.38076	30.5479	1.58193	1.48753	40	-1.1859	-1.11513	40	-1.18679	-1.11597	36.1932	0.0459168	0.0431768	29.0586	1.94054	1.82475	40	-0.756393	-0.711257	40	-1.32042	-1.24163	40	-0.838773	-0.788721	29.2492	2.09829	1.97308	40	-1.0325	-0.970889	40	-1.18134	-1.11085	40	-1.10677	-1.04073	40	-1.29748	-1.22006	40	-1.25818	-1.1831	40	-1.36501	-1.28355	40
	PR10-3	17.2271	5.47436	31.426	1.33245	1.46039	40	-1.1859	-1.29977	40	-1.18679	-1.30074	40	-1.05504	-1.15634	29.7454	1.744	1.91146	40	-0.756393	-0.829021	40	-1.32042	-1.4472	40	-0.838773	-0.919311	40	-1.02104	-1.11907	40	-1.0325	-1.13164	40	-1.18134	-1.29477	40	-1.10677	-1.21304	40	-1.29748	-1.42206	40	-1.25818	-1.37899	40	-1.36501	-1.49607	40
	PR10-4	16.6026	5.65934	28.9116	2.04681	2.17002	40	-1.1859	-1.25728	40	-1.18679	-1.25823	40	-1.05504	-1.11854	26.8204	2.58101	2.73637	40	-0.756393	-0.801924	40	-1.32042	-1.3999	40	-0.838773	-0.889262	40	-1.02104	-1.0825	40	-1.0325	-1.09465	40	-1.18134	-1.25245	40	-1.10677	-1.17339	40	-1.29748	-1.37558	40	-1.25818	-1.33392	40	-1.36501	-1.44717	40
	PR10-5	15.6083	5.95389	26.8722	2.62622	2.64656	40	-1.1859	-1.19508	40	-1.18679	-1.19598	40	-1.05504	-1.06321	28.3884	2.13233	2.14885	40	-0.756393	-0.762251	40	-1.32042	-1.33065	40	-0.838773	-0.845269	31.88	1.33499	1.34533	40	-1.0325	-1.0405	40	-1.18134	-1.19049	40	-1.10677	-1.11534	40	-1.29748	-1.30753	35.0828	0.205107	0.206695	40	-1.36501	-1.37558	40
	PR11-1	15.143	6.09172	26.8541	2.63138	2.59177	40	-1.1859	-1.16804	40	-1.18679	-1.16892	40	-1.05504	-1.03915	26.7024	2.61477	2.5754	40	-0.756393	-0.745005	40	-1.32042	-1.30054	40	-0.838773	-0.826144	40	-1.02104	-1.00566	40	-1.0325	-1.01696	40	-1.18134	-1.16356	40	-1.10677	-1.09011	40	-1.29748	-1.27794	34.1969	0.468731	0.461674	40	-1.36501	-1.34446	40
	PR11-2	15.3991	6.01585	26.2326	2.80794	2.80054	40	-1.1859	-1.18277	40	-1.18679	-1.18366	40	-1.05504	-1.05226	25.8138	2.86907	2.86151	40	-0.756393	-0.7544	33.9266	0.4487	0.447517	35.0686	0.579228	0.577701	40	-1.02104	-1.01834	40	-1.0325	-1.02978	40	-1.18134	-1.17823	40	-1.10677	-1.10385	40	-1.29748	-1.29406	34.3897	0.411352	0.410267	40	-1.36501	-1.36141	40
	PR11-3	13.7888	6.49285	25.1921	3.10357	2.86799	40	-1.1859	-1.09588	40	-1.18679	-1.0967	40	-1.05504	-0.974953	25.7944	2.87461	2.65641	40	-0.756393	-0.698978	31.3165	1.20901	1.11724	33.1658	1.12638	1.04088	40	-1.02104	-0.943533	40	-1.0325	-0.954128	40	-1.18134	-1.09167	40	-1.10677	-1.02276	40	-1.29748	-1.19899	40	-1.25818	-1.16268	40	-1.36501	-1.2614	40
	PR11-4	14.2202	6.36507	25.9827	2.87894	2.71382	40	-1.1859	-1.11788	40	-1.18679	-1.11872	40	-1.05504	-0.994525	26.6634	2.62593	2.47532	40	-0.756393	-0.71301	31.7791	1.07424	1.01263	34.083	0.862626	0.81315	40	-1.02104	-0.962474	40	-1.0325	-0.973281	40	-1.18134	-1.11359	40	-1.10677	-1.04329	40	-1.29748	-1.22306	31.417	1.29598	1.22165	40	-1.36501	-1.28672	40
	PR11-5	15.3678	6.02511	26.4748	2.73914	2.72773	40	-1.1859	-1.18096	40	-1.18679	-1.18184	40	-1.05504	-1.05064	26.2956	2.73119	2.71981	40	-0.756393	-0.753241	33.334	0.621321	0.618732	35.3952	0.485318	0.483295	40	-1.02104	-1.01678	40	-1.0325	-1.0282	40	-1.18134	-1.17642	35.8831	0.13986	0.139278	40	-1.29748	-1.29207	40	-1.25818	-1.25294	40	-1.36501	-1.35932	40
	TN5-1	16.6755	5.63775	26.8056	2.64516	2.81512	40	-1.1859	-1.2621	40	-1.18679	-1.26305	40	-1.05504	-1.12283	27.3874	2.41877	2.57419	40	-0.756393	-0.804995	40	-1.32042	-1.40526	40	-0.838773	-0.892668	40	-1.02104	-1.08664	40	-1.0325	-1.09884	40	-1.18134	-1.25725	33.7128	0.797055	0.848269	40	-1.29748	-1.38085	32.7994	0.884584	0.941423	40	-1.36501	-1.45272	40
	TN5-2	16.5905	5.66293	28.0317	2.29681	2.43352	40	-1.1859	-1.25649	40	-1.18679	-1.25743	40	-1.05504	-1.11784	28.0803	2.2205	2.35267	40	-0.756393	-0.801416	40	-1.32042	-1.39901	40	-0.838773	-0.888699	32.5857	1.13022	1.1975	40	-1.0325	-1.09396	40	-1.18134	-1.25166	31.1688	1.56741	1.66071	40	-1.29748	-1.37471	40	-1.25818	-1.33307	40	-1.36501	-1.44626	40
	TN5-3	15.3193	6.03948	27.9759	2.31266	2.29754	40	-1.1859	-1.17814	40	-1.18679	-1.17903	40	-1.05504	-1.04814	27.3172	2.43886	2.42291	40	-0.756393	-0.751448	40	-1.32042	-1.31179	40	-0.838773	-0.833289	40	-1.02104	-1.01436	40	-1.0325	-1.02575	40	-1.18134	-1.17362	40	-1.10677	-1.09954	40	-1.29748	-1.289	40	-1.25818	-1.24996	40	-1.36501	-1.35608	40
	TN5-4	15.2949	6.04671	29.6237	1.84451	1.83027	40	-1.1859	-1.17674	40	-1.18679	-1.17762	40	-1.05504	-1.04689	28.2039	2.18512	2.16824	40	-0.756393	-0.75055	36.8593	-0.405568	-0.402435	40	-0.838773	-0.832294	40	-1.02104	-1.01315	40	-1.0325	-1.02453	40	-1.18134	-1.17222	40	-1.10677	-1.09822	40	-1.29748	-1.28746	40	-1.25818	-1.24846	40	-1.36501	-1.35446	40
	TN5-5	15.5613	5.9678	30.2997	1.65245	1.66137	40	-1.1859	-1.1923	40	-1.18679	-1.19319	40	-1.05504	-1.06073	28.5214	2.09425	2.10555	40	-0.756393	-0.760475	40	-1.32042	-1.32755	40	-0.838773	-0.843299	40	-1.02104	-1.02655	40	-1.0325	-1.03807	40	-1.18134	-1.18772	34.1186	0.674166	0.677804	40	-1.29748	-1.30448	40	-1.25818	-1.26497	40	-1.36501	-1.37237	40
	TR3-1	14.9628	6.1451	31.4141	1.33584	1.3043	40	-1.1859	-1.1579	40	-1.18679	-1.15877	40	-1.05504	-1.03013	28.7513	2.02848	1.98059	40	-0.756393	-0.738533	40	-1.32042	-1.28924	40	-0.838773	-0.818968	40	-1.02104	-0.996927	40	-1.0325	-1.00812	40	-1.18134	-1.15345	30.3617	1.81181	1.76903	40	-1.29748	-1.26684	40	-1.25818	-1.22848	30.6336	1.35177	1.31985	40
	TR3-2	15.2873	6.04897	32.9841	0.88979	0.882587	40	-1.1859	-1.1763	40	-1.18679	-1.17718	33.727	0.759175	0.753028	32.9406	0.82969	0.822972	40	-0.756393	-0.750269	40	-1.32042	-1.30973	40	-0.838773	-0.831982	40	-1.02104	-1.01277	40	-1.0325	-1.02414	40	-1.18134	-1.17178	35.01	0.404262	0.400989	40	-1.29748	-1.28697	40	-1.25818	-1.248	40	-1.36501	-1.35396	40
	TR3-3	13.28	6.64356	25.2104	3.09836	2.79822	40	-1.1859	-1.07102	40	-1.18679	-1.07182	32.5084	1.11161	1.00393	25.8756	2.85138	2.57516	40	-0.756393	-0.683121	40	-1.32042	-1.19251	40	-0.838773	-0.757521	30.241	1.81053	1.63515	40	-1.0325	-0.932482	40	-1.18134	-1.06691	29.8393	1.96999	1.77916	40	-1.29748	-1.17179	28.9226	2.03827	1.84082	31.8912	0.987	0.891389	40
	TR3-4	12.6982	6.81589	26.9775	2.59632	2.28553	40	-1.1859	-1.04394	40	-1.18679	-1.04473	32.7967	1.02823	0.905143	26.6117	2.64072	2.32461	40	-0.756393	-0.66585	40	-1.32042	-1.16236	40	-0.838773	-0.738368	40	-1.02104	-0.898814	40	-1.0325	-0.908906	40	-1.18134	-1.03993	31.9373	1.33469	1.17492	40	-1.29748	-1.14217	33.731	0.607368	0.534664	40	-1.36501	-1.20161	40
	TR3-5	11.7806	7.0877	24.3472	3.3436	2.83048	40	-1.1859	-1.00391	40	-1.18679	-1.00466	29.9702	1.84569	1.56244	24.18	3.33658	2.82454	40	-0.756393	-0.640315	40	-1.32042	-1.11778	40	-0.838773	-0.710052	40	-1.02104	-0.864345	40	-1.0325	-0.87405	40	-1.18134	-1.00005	32.5846	1.13869	0.963939	40	-1.29748	-1.09836	30.2969	1.62929	1.37926	40	-1.36501	-1.15553	40
	UD4-1	14.4864	6.2862	28.2473	2.23555	2.13377	40	-1.1859	-1.13191	40	-1.18679	-1.13276	40	-1.05504	-1.007	26.7714	2.59503	2.47689	40	-0.756393	-0.721956	40	-1.32042	-1.2603	40	-0.838773	-0.800585	40	-1.02104	-0.97455	40	-1.0325	-0.985493	40	-1.18134	-1.12756	36.8313	-0.147267	-0.140562	40	-1.29748	-1.23841	28.4902	2.16695	2.06829	40	-1.36501	-1.30286	40
	UD4-2	13.8968	6.46085	30.5822	1.5722	1.46005	40	-1.1859	-1.10131	40	-1.18679	-1.10214	40	-1.05504	-0.979781	28.8291	2.00622	1.86312	40	-0.756393	-0.70244	40	-1.32042	-1.22623	40	-0.838773	-0.778943	40	-1.02104	-0.948206	40	-1.0325	-0.958853	40	-1.18134	-1.09708	40	-1.10677	-1.02783	40	-1.29748	-1.20493	29.9248	1.74003	1.61591	40	-1.36501	-1.26764	40
	UD4-3	14.3588	6.32401	20.7666	4.36087	4.13745	40	-1.1859	-1.12514	40	-1.18679	-1.12598	40	-1.05504	-1.00098	30.0296	1.66267	1.57748	40	-0.756393	-0.71764	40	-1.32042	-1.25277	40	-0.838773	-0.795799	40	-1.02104	-0.968724	40	-1.0325	-0.979601	40	-1.18134	-1.12082	40	-1.10677	-1.05007	40	-1.29748	-1.231	28.7541	2.08843	1.98143	40	-1.36501	-1.29507	40
	UD4-4	15.5574	5.96897	25.6241	2.98083	2.99633	40	-1.1859	-1.19206	40	-1.18679	-1.19296	40	-1.05504	-1.06052	23.975	3.39525	3.4129	40	-0.756393	-0.760326	40	-1.32042	-1.32728	40	-0.838773	-0.843134	40	-1.02104	-1.02634	40	-1.0325	-1.03787	40	-1.18134	-1.18748	40	-1.10677	-1.11253	40	-1.29748	-1.30423	32.7746	0.891979	0.896617	33.4702	0.529008	0.531758	40
	UD4-5	14.6674	6.2326	29.0717	2.00134	1.92665	40	-1.1859	-1.14164	40	-1.18679	-1.1425	40	-1.05504	-1.01566	27.1451	2.48809	2.39524	40	-0.756393	-0.728164	40	-1.32042	-1.27114	40	-0.838773	-0.80747	40	-1.02104	-0.982931	40	-1.0325	-0.993968	40	-1.18134	-1.13725	40	-1.10677	-1.06547	40	-1.29748	-1.24906	28.2948	2.22509	2.14205	40	-1.36501	-1.31407	40
	S3-1	14.8411	6.18114	26.6458	2.69056	2.61172	40	-1.1859	-1.15114	40	-1.18679	-1.15201	32.3017	1.17139	1.13706	23.8348	3.43534	3.33467	40	-0.756393	-0.734227	40	-1.32042	-1.28172	40	-0.838773	-0.814192	40	-1.02104	-0.991114	40	-1.0325	-1.00224	40	-1.18134	-1.14672	26.8269	2.88218	2.79772	40	-1.29748	-1.25946	32.4269	0.995457	0.966286	32.6397	0.769892	0.74733	40
	S3-2	14.9679	6.14358	26.9513	2.60377	2.54291	40	-1.1859	-1.15818	40	-1.18679	-1.15905	29.699	1.92411	1.87914	24.6324	3.20711	3.13216	40	-0.756393	-0.738716	40	-1.32042	-1.28956	40	-0.838773	-0.819171	34.1788	0.667986	0.652375	40	-1.0325	-1.00837	40	-1.18134	-1.15373	26.3766	3.01852	2.94798	40	-1.29748	-1.26716	28.2319	2.24381	2.19137	33.0137	0.661414	0.645956	40
	S3-3	15.5485	5.9716	24.4022	3.32797	3.3438	40	-1.1859	-1.19154	40	-1.18679	-1.19243	32.8638	1.00883	1.01363	24.8856	3.13467	3.14958	40	-0.756393	-0.759991	40	-1.32042	-1.3267	40	-0.838773	-0.842762	31.5103	1.44225	1.44911	40	-1.0325	-1.03741	40	-1.18134	-1.18696	26.3933	3.01347	3.0278	40	-1.29748	-1.30365	28.5358	2.15337	2.16361	33.1579	0.619598	0.622545	40
	S3-5	15.9343	5.8573	24.2252	3.37827	3.46057	40	-1.1859	-1.21479	40	-1.18679	-1.2157	27.4247	2.58186	2.64476	24.3286	3.29406	3.37431	40	-0.756393	-0.774821	40	-1.32042	-1.35259	40	-0.838773	-0.859207	40	-1.02104	-1.04591	40	-1.0325	-1.05765	40	-1.18134	-1.21012	28.3528	2.42011	2.47907	40	-1.29748	-1.32909	30.5334	1.55892	1.5969	40	-1.36501	-1.39826	40
	S3-6	15.077	6.11126	24.1425	3.40176	3.33982	40	-1.1859	-1.16431	40	-1.18679	-1.16518	27.7433	2.48971	2.44438	26.7252	2.60825	2.56077	40	-0.756393	-0.742622	40	-1.32042	-1.29638	40	-0.838773	-0.823502	40	-1.02104	-1.00245	40	-1.0325	-1.0137	40	-1.18134	-1.15983	31.4367	1.48627	1.45921	40	-1.29748	-1.27386	29.9871	1.7215	1.69016	33.1363	0.625843	0.614448	40
	S3-7	19.4063	4.82885	29.2768	1.94307	2.41432	40	-1.1859	-1.47352	40	-1.18679	-1.47462	29.0136	2.12233	2.63706	28.9897	1.96026	2.43568	40	-0.756393	-0.939843	40	-1.32042	-1.64066	40	-0.838773	-1.0422	40	-1.02104	-1.26867	40	-1.0325	-1.28292	40	-1.18134	-1.46786	40	-1.10677	-1.3752	40	-1.29748	-1.61216	33.4685	0.68549	0.851744	40	-1.36501	-1.69607	40
	S3-8	19.7563	4.72518	33.4911	0.745761	0.946962	40	-1.1859	-1.50584	40	-1.18679	-1.50698	40	-1.05504	-1.33968	31.3738	1.27803	1.62283	40	-0.756393	-0.960462	40	-1.32042	-1.67666	40	-0.838773	-1.06507	40	-1.02104	-1.2965	40	-1.0325	-1.31106	40	-1.18134	-1.50006	40	-1.10677	-1.40537	40	-1.29748	-1.64753	33.7525	0.600964	0.763099	40	-1.36501	-1.73328	40
	S3-10	19.7731	4.7202	33.3007	0.799851	1.01672	40	-1.1859	-1.50743	40	-1.18679	-1.50856	30.8662	1.58655	2.01671	30.936	1.40331	1.78379	40	-0.756393	-0.961475	40	-1.32042	-1.67843	40	-0.838773	-1.06619	40	-1.02104	-1.29787	40	-1.0325	-1.31244	40	-1.18134	-1.50164	40	-1.10677	-1.40685	40	-1.29748	-1.64927	34.0992	0.497812	0.632785	40	-1.36501	-1.7351	40
	S3-13	22.8151	3.8191	34.6023	0.430064	0.675653	40	-1.1859	-1.86311	40	-1.18679	-1.86451	40	-1.05504	-1.65752	32.6628	0.909188	1.42838	40	-0.756393	-1.18833	40	-1.32042	-2.07445	40	-0.838773	-1.31775	40	-1.02104	-1.6041	40	-1.0325	-1.62211	40	-1.18134	-1.85595	40	-1.10677	-1.73879	40	-1.29748	-2.03841	40	-1.25818	-1.97667	40	-1.36501	-2.1445	40
	S3-15	20.5647	4.48569	34.8268	0.366263	0.489908	40	-1.1859	-1.58624	40	-1.18679	-1.58743	40	-1.05504	-1.4112	30.9612	1.3961	1.8674	40	-0.756393	-1.01174	40	-1.32042	-1.76617	40	-0.838773	-1.12193	40	-1.02104	-1.36572	40	-1.0325	-1.38106	40	-1.18134	-1.58015	40	-1.10677	-1.4804	40	-1.29748	-1.73549	31.934	1.14211	1.52767	40	-1.36501	-1.82581	40
	S3-18	21.3764	4.24526	27.2478	2.51951	3.56093	40	-1.1859	-1.67608	40	-1.18679	-1.67734	28.3334	2.31907	3.27764	28.252	2.17135	3.06886	40	-0.756393	-1.06904	40	-1.32042	-1.8662	40	-0.838773	-1.18547	40	-1.02104	-1.44307	40	-1.0325	-1.45928	40	-1.18134	-1.66964	40	-1.10677	-1.56425	40	-1.29748	-1.83378	29.4724	1.87467	2.64955	33.6708	0.470815	0.665422	40
	S3-20	16.8146	5.59654	31.1164	1.42042	1.52282	40	-1.1859	-1.27139	40	-1.18679	-1.27234	34.9594	0.40275	0.431784	27.3113	2.44054	2.61648	40	-0.756393	-0.810922	40	-1.32042	-1.41561	40	-0.838773	-0.89924	40	-1.02104	-1.09464	40	-1.0325	-1.10693	40	-1.18134	-1.26651	34.6598	0.510286	0.547072	40	-1.29748	-1.39101	28.1532	2.26724	2.43068	40	-1.36501	-1.46341	40
	S3-21	18.358	5.13937	29.652	1.83647	2.144	40	-1.1859	-1.38449	40	-1.18679	-1.38553	30.1001	1.80811	2.11089	29.9614	1.68218	1.96388	40	-0.756393	-0.883057	40	-1.32042	-1.54153	40	-0.838773	-0.979232	35.2294	0.363141	0.423952	40	-1.0325	-1.2054	40	-1.18134	-1.37917	33.5801	0.837239	0.977442	40	-1.29748	-1.51475	28.4583	2.17643	2.54089	40	-1.36501	-1.59359	40
	S3-22	15.0352	6.12365	28.6978	2.10757	2.06502	40	-1.1859	-1.16195	40	-1.18679	-1.16283	28.6492	2.22773	2.18275	27.4854	2.39073	2.34245	40	-0.756393	-0.74112	40	-1.32042	-1.29376	40	-0.838773	-0.821836	32.6818	1.10233	1.08007	40	-1.0325	-1.01165	40	-1.18134	-1.15749	32.6047	1.13259	1.10972	40	-1.29748	-1.27128	24.9165	3.23042	3.16519	31.7683	1.02264	1.00199	40
	S3-23	14.0681	6.41011	25.4322	3.03534	2.84115	40	-1.1859	-1.11003	40	-1.18679	-1.11086	29.7389	1.91257	1.7902	29.1678	1.90928	1.78713	40	-0.756393	-0.708	36.458	-0.288676	-0.270207	40	-0.838773	-0.785109	32.6536	1.11051	1.03946	40	-1.0325	-0.966443	40	-1.18134	-1.10576	33.4682	0.871112	0.81538	40	-1.29748	-1.21447	30.6553	1.52266	1.42524	40	-1.36501	-1.27768	40
	0412-P1s	16.686	5.63464	27.8853	2.3384	2.49002	40	-1.1859	-1.26279	40	-1.18679	-1.26374	32.0407	1.24688	1.32773	29.5359	1.80397	1.92094	40	-0.756393	-0.805439	40	-1.32042	-1.40604	40	-0.838773	-0.89316	30.5818	1.71166	1.82264	40	-1.0325	-1.09945	40	-1.18134	-1.25794	40	-1.10677	-1.17854	40	-1.29748	-1.38161	33.6983	0.61709	0.657103	40	-1.36501	-1.45352	40
	0412-P2s	14.5669	6.26237	27.9979	2.30641	2.20978	40	-1.1859	-1.13621	40	-1.18679	-1.13707	30.0598	1.81975	1.74351	26.6194	2.63853	2.52799	40	-0.756393	-0.724703	40	-1.32042	-1.2651	40	-0.838773	-0.803631	29.9515	1.89454	1.81516	40	-1.0325	-0.989243	40	-1.18134	-1.13185	40	-1.10677	-1.0604	40	-1.29748	-1.24312	31.7326	1.20206	1.1517	40	-1.36501	-1.30782	40
	0412-P3s	16.3492	5.73442	23.5407	3.57272	3.73819	40	-1.1859	-1.24082	40	-1.18679	-1.24175	32.1781	1.20713	1.26304	28.4648	2.11045	2.20819	40	-0.756393	-0.791425	40	-1.32042	-1.38157	40	-0.838773	-0.87762	30.6704	1.68596	1.76404	40	-1.0325	-1.08032	40	-1.18134	-1.23606	40	-1.10677	-1.15803	40	-1.29748	-1.35757	40	-1.25818	-1.31645	40	-1.36501	-1.42823	40
	6656-P2s	15.9868	5.84177	29.3979	1.90866	1.96036	40	-1.1859	-1.21802	40	-1.18679	-1.21893	33.6299	0.787255	0.808578	28.5876	2.07532	2.13154	40	-0.756393	-0.776881	40	-1.32042	-1.35618	40	-0.838773	-0.861491	33.5018	0.864405	0.887818	40	-1.0325	-1.06047	40	-1.18134	-1.21334	40	-1.10677	-1.13675	40	-1.29748	-1.33262	30.267	1.63821	1.68258	30.95	1.26001	1.29414	40
	5098-P1s	17.5586	5.37617	21.6656	4.10547	4.58185	40	-1.1859	-1.3235	40	-1.18679	-1.3245	28.8095	2.18135	2.43447	24.3436	3.28976	3.67148	40	-0.756393	-0.844162	40	-1.32042	-1.47364	40	-0.838773	-0.9361	40	-1.02104	-1.13951	40	-1.0325	-1.15231	40	-1.18134	-1.31842	40	-1.10677	-1.2352	40	-1.29748	-1.44803	28.7879	2.07834	2.3195	40	-1.36501	-1.5234	40
	5098-P3s	17.5959	5.36511	28.7741	2.08589	2.33273	40	-1.1859	-1.32623	40	-1.18679	-1.32723	29.9214	1.85978	2.07986	30.2085	1.61148	1.80218	40	-0.756393	-0.845902	40	-1.32042	-1.47667	40	-0.838773	-0.93803	33.4119	0.890489	0.995866	40	-1.0325	-1.15468	40	-1.18134	-1.32114	40	-1.10677	-1.23774	40	-1.29748	-1.45102	33.2901	0.738586	0.825988	33.7572	0.445769	0.49852	40
	5250-P2s	14.0287	6.42179	30.1376	1.69849	1.58693	40	-1.1859	-1.10801	40	-1.18679	-1.10884	25.571	3.11796	2.91317	25.8694	2.85314	2.66574	40	-0.756393	-0.706712	40	-1.32042	-1.23369	40	-0.838773	-0.783681	28.5158	2.31111	2.15931	40	-1.0325	-0.964685	40	-1.18134	-1.10375	40	-1.10677	-1.03408	40	-1.29748	-1.21226	30.6976	1.51007	1.41089	34.1439	0.333585	0.311675	40
	5250-P3s	18.558	5.08011	25.66	2.97063	3.50853	40	-1.1859	-1.40063	40	-1.18679	-1.40169	40	-1.05504	-1.24608	25.3123	3.01257	3.55808	40	-0.756393	-0.893358	40	-1.32042	-1.55952	40	-0.838773	-0.990654	25.732	3.11881	3.68355	40	-1.0325	-1.21946	40	-1.18134	-1.39526	40	-1.10677	-1.30718	40	-1.29748	-1.53242	28.8936	2.04691	2.41755	40	-1.36501	-1.61218	40
	5324-P2s	18.2419	5.17375	24.879	3.19253	3.70237	40	-1.1859	-1.37529	40	-1.18679	-1.37632	29.2088	2.06588	2.3958	24.2851	3.30649	3.83454	40	-0.756393	-0.87719	40	-1.32042	-1.53129	40	-0.838773	-0.972725	40	-1.02104	-1.1841	40	-1.0325	-1.19739	40	-1.18134	-1.37	40	-1.10677	-1.28352	40	-1.29748	-1.50469	30.6524	1.52351	1.76681	34.5995	0.201446	0.233617	40
	5645-P3s	20.0472	4.63899	27.751	2.37655	3.07379	40	-1.1859	-1.53382	40	-1.18679	-1.53498	32.1127	1.22603	1.58574	32.2285	1.03345	1.33666	40	-0.756393	-0.978308	40	-1.32042	-1.70781	40	-0.838773	-1.08486	40	-1.02104	-1.32059	40	-1.0325	-1.33542	40	-1.18134	-1.52793	40	-1.10677	-1.43148	40	-1.29748	-1.67814	40	-1.25818	-1.62732	33.9267	0.39659	0.512944	40
	5953-P2s	16.9965	5.54268	26.6979	2.67574	2.89651	40	-1.1859	-1.28374	40	-1.18679	-1.28471	37.0187	-0.192818	-0.208727	31.0548	1.36931	1.48229	40	-0.756393	-0.818802	40	-1.32042	-1.42936	40	-0.838773	-0.907978	27.8266	2.51108	2.71826	40	-1.0325	-1.11769	40	-1.18134	-1.27881	40	-1.10677	-1.19809	40	-1.29748	-1.40453	33.8383	0.575437	0.622915	32.5718	0.789598	0.854746	40
	6065-P3s	17.9501	5.26021	19.9536	4.59185	5.23764	40	-1.1859	-1.35268	40	-1.18679	-1.3537	31.3427	1.44874	1.65249	29.2633	1.88197	2.14665	40	-0.756393	-0.862772	40	-1.32042	-1.50612	40	-0.838773	-0.956737	30.3821	1.76958	2.01845	40	-1.0325	-1.17771	40	-1.18134	-1.34749	40	-1.10677	-1.26243	40	-1.29748	-1.47996	33.0666	0.805078	0.918303	40	-1.36501	-1.55698	40
	0988-P1s	17.9159	5.27034	26.5779	2.70984	3.08501	40	-1.1859	-1.35008	40	-1.18679	-1.3511	40	-1.05504	-1.2011	26.7392	2.60425	2.9648	40	-0.756393	-0.861114	40	-1.32042	-1.50323	40	-0.838773	-0.954898	35.0379	0.418717	0.476687	40	-1.0325	-1.17545	40	-1.18134	-1.3449	30.6189	1.73392	1.97398	40	-1.29748	-1.47711	40	-1.25818	-1.43238	40	-1.36501	-1.55399	40
	0988-P3s	20.1724	4.60191	30.3772	1.63044	2.12579	40	-1.1859	-1.54618	40	-1.18679	-1.54734	40	-1.05504	-1.37556	28.3633	2.1395	2.7895	40	-0.756393	-0.986191	40	-1.32042	-1.72157	40	-0.838773	-1.0936	40	-1.02104	-1.33123	40	-1.0325	-1.34618	40	-1.18134	-1.54024	40	-1.10677	-1.44302	40	-1.29748	-1.69166	30.4593	1.58098	2.06129	40	-1.36501	-1.77971	40
	1979-P2s	15.3257	6.03759	28.4481	2.17851	2.16495	40	-1.1859	-1.17851	40	-1.18679	-1.1794	33.322	0.876298	0.870842	25.5802	2.9359	2.91762	40	-0.756393	-0.751684	28.1356	2.13556	2.12226	40	-0.838773	-0.833551	40	-1.02104	-1.01468	40	-1.0325	-1.02607	30.7832	1.42411	1.41524	28.348	2.42156	2.40649	40	-1.29748	-1.2894	30.849	1.46502	1.4559	31.8439	1.00074	0.994506	40
	1979-P3s	15.1787	6.08112	29.9468	1.75273	1.72935	40	-1.1859	-1.17008	40	-1.18679	-1.17096	32.4709	1.12246	1.10748	27.1656	2.48223	2.44912	40	-0.756393	-0.746303	40	-1.32042	-1.3028	40	-0.838773	-0.827583	32.2001	1.2421	1.22553	40	-1.0325	-1.01873	40	-1.18134	-1.16558	32.0991	1.2857	1.26855	40	-1.29748	-1.28017	30.3303	1.61935	1.59775	33.1014	0.635986	0.627501	40
	5056-P1s	15.1769	6.08167	27.5752	2.42651	2.39392	40	-1.1859	-1.16997	40	-1.18679	-1.17085	31.6277	1.36632	1.34797	26.301	2.72964	2.69299	40	-0.756393	-0.746235	37.6628	-0.639602	-0.631013	40	-0.838773	-0.827508	36.5369	-0.0162214	-0.0160036	40	-1.0325	-1.01863	40	-1.18134	-1.16548	35.7548	0.178707	0.176307	40	-1.29748	-1.28005	30.6385	1.52766	1.50714	40	-1.36501	-1.34668	40
	1217-P1s	17.9458	5.26147	29.9961	1.7387	1.98276	40	-1.1859	-1.35236	40	-1.18679	-1.35337	34.2492	0.608138	0.6935	28.2068	2.18428	2.49088	40	-0.756393	-0.862565	40	-1.32042	-1.50576	40	-0.838773	-0.956508	40	-1.02104	-1.16435	40	-1.0325	-1.17743	40	-1.18134	-1.34716	40	-1.10677	-1.26212	40	-1.29748	-1.4796	40	-1.25818	-1.43479	40	-1.36501	-1.55661	40
	1274-P1s	14.6894	6.22607	32.2671	1.09351	1.0538	40	-1.1859	-1.14284	40	-1.18679	-1.1437	30.5784	1.66978	1.60915	30.5448	1.51527	1.46025	40	-0.756393	-0.728928	40	-1.32042	-1.27247	40	-0.838773	-0.808316	40	-1.02104	-0.983961	40	-1.0325	-0.99501	40	-1.18134	-1.13845	40	-1.10677	-1.06658	40	-1.29748	-1.25037	40	-1.25818	-1.2125	40	-1.36501	-1.31544	40
	1274-P2s	16.6556	5.64366	33.5749	0.721957	0.767541	40	-1.1859	-1.26077	40	-1.18679	-1.26172	30.4227	1.71482	1.8231	29.015	1.95301	2.07632	40	-0.756393	-0.804152	40	-1.32042	-1.40379	40	-0.838773	-0.891733	40	-1.02104	-1.0855	40	-1.0325	-1.09769	40	-1.18134	-1.25593	40	-1.10677	-1.17665	40	-1.29748	-1.3794	40	-1.25818	-1.33763	33.2111	0.604166	0.642313	40
No use	CM41-1	16.2526	5.76302	27.2283	2.52506	2.62889	40	-1.1859	-1.23466	40	-1.18679	-1.23559	40	-1.05504	-1.09842	27.0538	2.51421	2.6176	40	-0.756393	-0.787497	40	-1.32042	-1.37472	40	-0.838773	-0.873264	40	-1.02104	-1.06302	40	-1.0325	-1.07496	40	-1.18134	-1.22992	40	-1.10677	-1.15228	40	-1.29748	-1.35083	40	-1.25818	-1.30992	40	-1.36501	-1.42114	40
	CM41-2	16.9513	5.55605	25.9692	2.88277	3.11312	40	-1.1859	-1.28066	40	-1.18679	-1.28162	40	-1.05504	-1.13934	26.2001	2.75852	2.97894	40	-0.756393	-0.816832	40	-1.32042	-1.42593	40	-0.838773	-0.905794	40	-1.02104	-1.10262	40	-1.0325	-1.115	40	-1.18134	-1.27574	40	-1.10677	-1.19521	40	-1.29748	-1.40115	40	-1.25818	-1.35872	40	-1.36501	-1.47408	40
	CM41-3	16.6807	5.63623	26.6114	2.70032	2.8746	40	-1.1859	-1.26244	40	-1.18679	-1.26339	40	-1.05504	-1.12313	25.4047	2.98612	3.17885	40	-0.756393	-0.805212	40	-1.32042	-1.40564	40	-0.838773	-0.892909	40	-1.02104	-1.08694	40	-1.0325	-1.09914	40	-1.18134	-1.25759	40	-1.10677	-1.1782	40	-1.29748	-1.38122	40	-1.25818	-1.33939	40	-1.36501	-1.45311	40
	CM41-4	17.7559	5.31773	25.7721	2.93876	3.31581	40	-1.1859	-1.33805	40	-1.18679	-1.33906	40	-1.05504	-1.1904	24.9888	3.10513	3.50352	40	-0.756393	-0.853439	40	-1.32042	-1.48983	40	-0.838773	-0.946388	40	-1.02104	-1.15204	40	-1.0325	-1.16497	40	-1.18134	-1.33291	40	-1.10677	-1.24877	40	-1.29748	-1.46395	39.5583	-1.12675	-1.27131	40	-1.36501	-1.54014	40
	CM41-5	13.945	6.44657	26.0829	2.85048	2.65302	40	-1.1859	-1.10375	40	-1.18679	-1.10458	40	-1.05504	-0.981951	25.0725	3.08117	2.86773	40	-0.756393	-0.703996	40	-1.32042	-1.22895	40	-0.838773	-0.780669	40	-1.02104	-0.950306	40	-1.0325	-0.960977	40	-1.18134	-1.09951	40	-1.10677	-1.0301	40	-1.29748	-1.2076	40	-1.25818	-1.17103	40	-1.36501	-1.27045	40
	CM42-1	15.0846	6.109	26.4022	2.75976	2.71051	40	-1.1859	-1.16474	40	-1.18679	-1.16561	32.8389	1.01603	0.997897	28.2268	2.17856	2.13969	40	-0.756393	-0.742897	40	-1.32042	-1.29686	40	-0.838773	-0.823807	40	-1.02104	-1.00282	40	-1.0325	-1.01408	40	-1.18134	-1.16026	40	-1.10677	-1.08702	40	-1.29748	-1.27433	40	-1.25818	-1.23573	40	-1.36501	-1.34065	40
	CM42-2	16.6702	5.63932	28.8793	2.056	2.1875	40	-1.1859	-1.26174	40	-1.18679	-1.26269	40	-1.05504	-1.12251	28.8296	2.00606	2.13437	40	-0.756393	-0.80477	40	-1.32042	-1.40487	40	-0.838773	-0.892418	40	-1.02104	-1.08634	40	-1.0325	-1.09854	40	-1.18134	-1.2569	40	-1.10677	-1.17756	40	-1.29748	-1.38046	40	-1.25818	-1.33865	40	-1.36501	-1.45231	40
	CM42-3	16.2005	5.77846	27.7757	2.36953	2.46037	40	-1.1859	-1.23136	40	-1.18679	-1.23229	40	-1.05504	-1.09549	28.0952	2.21621	2.30117	40	-0.756393	-0.785392	40	-1.32042	-1.37104	40	-0.838773	-0.87093	40	-1.02104	-1.06018	40	-1.0325	-1.07209	40	-1.18134	-1.22663	40	-1.10677	-1.1492	40	-1.29748	-1.34722	40	-1.25818	-1.30642	40	-1.36501	-1.41734	40
	CM42-4	15.3668	6.02541	27.2926	2.50678	2.49621	40	-1.1859	-1.1809	40	-1.18679	-1.18178	40	-1.05504	-1.05059	27.5641	2.3682	2.35821	40	-0.756393	-0.753204	40	-1.32042	-1.31485	40	-0.838773	-0.835236	31.3819	1.47951	1.47327	40	-1.0325	-1.02815	40	-1.18134	-1.17636	40	-1.10677	-1.1021	40	-1.29748	-1.29201	40	-1.25818	-1.25288	40	-1.36501	-1.35925	40
	CM42-5	16.5212	5.68346	28.5556	2.14796	2.26759	40	-1.1859	-1.25195	40	-1.18679	-1.25289	40	-1.05504	-1.1138	27.9529	2.25693	2.38263	40	-0.756393	-0.79852	40	-1.32042	-1.39396	40	-0.838773	-0.885488	40	-1.02104	-1.0779	40	-1.0325	-1.09001	40	-1.18134	-1.24714	40	-1.10677	-1.16841	40	-1.29748	-1.36974	40	-1.25818	-1.32826	40	-1.36501	-1.44103	40
	CM61-1	16.3627	5.73041	32.372	1.06371	1.11375	40	-1.1859	-1.24169	40	-1.18679	-1.24262	40	-1.05504	-1.10467	31.0744	1.36371	1.42787	40	-0.756393	-0.791978	40	-1.32042	-1.38254	40	-0.838773	-0.878233	40	-1.02104	-1.06907	40	-1.0325	-1.08108	40	-1.18134	-1.23692	40	-1.10677	-1.15884	40	-1.29748	-1.35852	40	-1.25818	-1.31738	40	-1.36501	-1.42922	40
	CM61-2	14.9176	6.15847	26.7881	2.65013	2.58194	40	-1.1859	-1.15538	40	-1.18679	-1.15625	40	-1.05504	-1.02789	27.7236	2.32256	2.2628	40	-0.756393	-0.736929	40	-1.32042	-1.28644	40	-0.838773	-0.817189	40	-1.02104	-0.994762	40	-1.0325	-1.00593	40	-1.18134	-1.15094	40	-1.10677	-1.07829	40	-1.29748	-1.26409	40	-1.25818	-1.22581	33.1385	0.62522	0.609131	40
	CM61-3	15.3627	6.02662	29.6018	1.85073	1.84256	40	-1.1859	-1.18066	40	-1.18679	-1.18155	34.2587	0.6054	0.602725	28.7808	2.02003	2.01111	40	-0.756393	-0.753052	40	-1.32042	-1.31459	40	-0.838773	-0.835067	40	-1.02104	-1.01653	40	-1.0325	-1.02794	40	-1.18134	-1.17612	40	-1.10677	-1.10188	40	-1.29748	-1.29175	40	-1.25818	-1.25263	33.6615	0.473505	0.471413	40
	CM61-4	15.5411	5.97378	31.3451	1.35545	1.3614	40	-1.1859	-1.1911	40	-1.18679	-1.192	40	-1.05504	-1.05967	22.9516	3.6881	3.70429	40	-0.756393	-0.759713	40	-1.32042	-1.32622	40	-0.838773	-0.842455	40	-1.02104	-1.02552	40	-1.0325	-1.03703	40	-1.18134	-1.18653	40	-1.10677	-1.11163	40	-1.29748	-1.30317	40	-1.25818	-1.26371	40	-1.36501	-1.371	40
	CM61-5	15.4235	6.00861	30.3047	1.65103	1.64867	40	-1.1859	-1.1842	40	-1.18679	-1.18509	40	-1.05504	-1.05352	30.6688	1.47976	1.47764	40	-0.756393	-0.755309	40	-1.32042	-1.31853	40	-0.838773	-0.83757	40	-1.02104	-1.01957	40	-1.0325	-1.03102	40	-1.18134	-1.17965	40	-1.10677	-1.10518	40	-1.29748	-1.29562	40	-1.25818	-1.25638	40	-1.36501	-1.36305	40
	CM62-1	15.3616	6.02696	26.8107	2.64371	2.63188	40	-1.1859	-1.18059	40	-1.18679	-1.18148	40	-1.05504	-1.05032	30.5046	1.52677	1.51994	40	-0.756393	-0.753009	40	-1.32042	-1.31451	40	-0.838773	-0.83502	40	-1.02104	-1.01647	40	-1.0325	-1.02788	40	-1.18134	-1.17606	40	-1.10677	-1.10182	40	-1.29748	-1.29168	31.4284	1.29257	1.28679	40	-1.36501	-1.3589	40
	CM62-2	16.814	5.59672	31.2831	1.37307	1.47201	40	-1.1859	-1.27135	40	-1.18679	-1.27231	40	-1.05504	-1.13106	31.5254	1.23464	1.32361	40	-0.756393	-0.810897	40	-1.32042	-1.41556	40	-0.838773	-0.899212	40	-1.02104	-1.09461	40	-1.0325	-1.1069	40	-1.18134	-1.26647	40	-1.10677	-1.18652	40	-1.29748	-1.39097	40	-1.25818	-1.34884	40	-1.36501	-1.46337	40
	CM62-3	16.9366	5.5604	26.6237	2.69683	2.91004	40	-1.1859	-1.27965	40	-1.18679	-1.28061	40	-1.05504	-1.13845	27.2392	2.46116	2.65574	40	-0.756393	-0.816193	40	-1.32042	-1.42481	40	-0.838773	-0.905085	40	-1.02104	-1.10176	40	-1.0325	-1.11413	40	-1.18134	-1.27474	40	-1.10677	-1.19427	40	-1.29748	-1.40006	40	-1.25818	-1.35765	34.3593	0.271108	0.292541	40
	CM62-4	14.6562	6.2359	26.3659	2.77009	2.6653	40	-1.1859	-1.14104	40	-1.18679	-1.14189	40	-1.05504	-1.01513	27.2925	2.44591	2.35339	40	-0.756393	-0.72778	40	-1.32042	-1.27047	40	-0.838773	-0.807043	40	-1.02104	-0.982411	40	-1.0325	-0.993442	40	-1.18134	-1.13665	40	-1.10677	-1.0649	40	-1.29748	-1.2484	40	-1.25818	-1.21059	40	-1.36501	-1.31337	40
	CM62-5	14.9331	6.15389	25.9132	2.89869	2.8262	40	-1.1859	-1.15624	40	-1.18679	-1.15711	40	-1.05504	-1.02865	27.1422	2.48893	2.42669	40	-0.756393	-0.737478	33.9684	0.436526	0.42561	40	-0.838773	-0.817798	40	-1.02104	-0.995503	40	-1.0325	-1.00668	40	-1.18134	-1.1518	40	-1.10677	-1.07909	40	-1.29748	-1.26503	40	-1.25818	-1.22672	40	-1.36501	-1.33087	40
	CM7-1	12.6841	6.82008	25.8696	2.91106	2.56102	39.1945	-0.955379	-0.8405	40	-1.18679	-1.04408	40	-1.05504	-0.928174	27.4975	2.38725	2.1002	39.827	-0.707302	-0.622253	40	-1.32042	-1.16165	40	-0.838773	-0.737915	33.9567	0.732424	0.644354	40	-1.0325	-0.908348	40	-1.18134	-1.03929	40	-1.10677	-0.973687	40	-1.29748	-1.14146	40	-1.25818	-1.10689	40	-1.36501	-1.20087	40
	CM7-2	18.9515	4.96355	29.9188	1.76068	2.12833	40	-1.1859	-1.43353	40	-1.18679	-1.4346	39.9372	-1.03687	-1.25338	33.665	0.622378	0.752337	40	-0.756393	-0.914337	40	-1.32042	-1.59614	40	-0.838773	-1.01392	40	-1.02104	-1.23424	40	-1.0325	-1.2481	40	-1.18134	-1.42802	40	-1.10677	-1.33788	40	-1.29748	-1.56841	40	-1.25818	-1.52091	40	-1.36501	-1.65004	40
	CM7-3	16.4224	5.71274	31.4204	1.33406	1.40115	40	-1.1859	-1.24553	40	-1.18679	-1.24647	40	-1.05504	-1.10809	36.0597	-0.0628575	-0.0660182	40	-0.756393	-0.794428	40	-1.32042	-1.38682	40	-0.838773	-0.88095	40	-1.02104	-1.07238	40	-1.0325	-1.08442	40	-1.18134	-1.24075	40	-1.10677	-1.16242	40	-1.29748	-1.36272	40	-1.25818	-1.32145	40	-1.36501	-1.43365	40
	CM7-4	15.5281	5.97762	25.2281	3.09332	3.10489	40	-1.1859	-1.19034	40	-1.18679	-1.19123	40	-1.05504	-1.05899	31.1581	1.33975	1.34476	40	-0.756393	-0.759224	40	-1.32042	-1.32536	40	-0.838773	-0.841912	40	-1.02104	-1.02486	40	-1.0325	-1.03637	40	-1.18134	-1.18576	40	-1.10677	-1.11091	40	-1.29748	-1.30234	40	-1.25818	-1.26289	40	-1.36501	-1.37012	40
	CM7-5	15.377	6.02241	31.9095	1.1951	1.19065	40	-1.1859	-1.18149	40	-1.18679	-1.18237	40	-1.05504	-1.05111	35.0964	0.212784	0.211992	40	-0.756393	-0.753579	40	-1.32042	-1.31551	40	-0.838773	-0.835652	40	-1.02104	-1.01724	40	-1.0325	-1.02866	40	-1.18134	-1.17695	40	-1.10677	-1.10265	40	-1.29748	-1.29265	40	-1.25818	-1.2535	40	-1.36501	-1.35993	40
	CM8-1	15.3251	6.03778	31.8785	1.20391	1.19638	40	-1.1859	-1.17848	40	-1.18679	-1.17936	40	-1.05504	-1.04844	31.5503	1.22752	1.21984	40	-0.756393	-0.751661	40	-1.32042	-1.31216	40	-0.838773	-0.833525	40	-1.02104	-1.01465	40	-1.0325	-1.02604	40	-1.18134	-1.17395	40	-1.10677	-1.09985	40	-1.29748	-1.28936	40	-1.25818	-1.25031	40	-1.36501	-1.35647	40
	CM8-2	15.8583	5.87982	32.1697	1.12116	1.14408	40	-1.1859	-1.21014	40	-1.18679	-1.21105	40	-1.05504	-1.0766	33.1984	0.75592	0.771371	40	-0.756393	-0.771854	40	-1.32042	-1.34741	40	-0.838773	-0.855917	40	-1.02104	-1.04191	40	-1.0325	-1.0536	40	-1.18134	-1.20549	40	-1.10677	-1.12939	40	-1.29748	-1.324	40	-1.25818	-1.2839	40	-1.36501	-1.39291	40
	CM8-3	16.6486	5.64573	26.6527	2.6886	2.85731	40	-1.1859	-1.26031	40	-1.18679	-1.26126	33.7471	0.753364	0.800637	25.9978	2.81639	2.99312	40	-0.756393	-0.803857	40	-1.32042	-1.40328	40	-0.838773	-0.891405	40	-1.02104	-1.08511	40	-1.0325	-1.09729	40	-1.18134	-1.25547	40	-1.10677	-1.17622	40	-1.29748	-1.3789	40	-1.25818	-1.33713	40	-1.36501	-1.45066	40
	CM8-4	17.3357	5.44218	30.7262	1.53129	1.68825	40	-1.1859	-1.30745	40	-1.18679	-1.30843	40	-1.05504	-1.16318	29.4775	1.82066	2.00727	40	-0.756393	-0.833923	40	-1.32042	-1.45576	40	-0.838773	-0.924747	40	-1.02104	-1.12569	40	-1.0325	-1.13833	40	-1.18134	-1.30243	40	-1.10677	-1.22021	40	-1.29748	-1.43047	40	-1.25818	-1.38715	40	-1.36501	-1.50492	40
	CM8-5	17.6316	5.35454	32.1938	1.11433	1.24865	40	-1.1859	-1.32885	40	-1.18679	-1.32985	40	-1.05504	-1.18221	30.3264	1.57774	1.76793	40	-0.756393	-0.847572	40	-1.32042	-1.47959	40	-0.838773	-0.939882	40	-1.02104	-1.14412	40	-1.0325	-1.15696	40	-1.18134	-1.32375	40	-1.10677	-1.24019	40	-1.29748	-1.45388	40	-1.25818	-1.40985	40	-1.36501	-1.52955	40
	CR1-1	16.4227	5.71265	27.6331	2.41005	2.53127	40	-1.1859	-1.24555	40	-1.18679	-1.24649	40	-1.05504	-1.10811	31.4051	1.26907	1.33291	40	-0.756393	-0.794441	40	-1.32042	-1.38684	40	-0.838773	-0.880964	40	-1.02104	-1.0724	40	-1.0325	-1.08444	40	-1.18134	-1.24077	40	-1.10677	-1.16244	40	-1.29748	-1.36274	40	-1.25818	-1.32147	40	-1.36501	-1.43367	40
	CR1-2	17.7215	5.32791	29.3507	1.92208	2.16455	40	-1.1859	-1.33549	40	-1.18679	-1.3365	40	-1.05504	-1.18812	30.598	1.50002	1.68924	40	-0.756393	-0.851809	40	-1.32042	-1.48698	40	-0.838773	-0.94458	40	-1.02104	-1.14984	40	-1.0325	-1.16275	40	-1.18134	-1.33036	40	-1.10677	-1.24639	40	-1.29748	-1.46115	40	-1.25818	-1.4169	40	-1.36501	-1.5372	40
	CR1-3	15.9428	5.85479	27.1171	2.55664	2.62005	40	-1.1859	-1.21531	40	-1.18679	-1.21622	40	-1.05504	-1.0812	28.6287	2.06355	2.11473	40	-0.756393	-0.775153	40	-1.32042	-1.35317	40	-0.838773	-0.859576	40	-1.02104	-1.04636	40	-1.0325	-1.05811	40	-1.18134	-1.21064	40	-1.10677	-1.13422	40	-1.29748	-1.32966	40	-1.25818	-1.28939	40	-1.36501	-1.39886	40
	CR1-4	16.9858	5.54583	30.4751	1.60262	1.73386	40	-1.1859	-1.28301	40	-1.18679	-1.28398	40	-1.05504	-1.14144	30.2617	1.59626	1.72698	40	-0.756393	-0.818337	40	-1.32042	-1.42855	40	-0.838773	-0.907463	40	-1.02104	-1.10465	40	-1.0325	-1.11706	40	-1.18134	-1.27809	40	-1.10677	-1.19741	40	-1.29748	-1.40373	40	-1.25818	-1.36122	40	-1.36501	-1.47679	40
	CR1-5	16.3252	5.74151	25.3015	3.07249	3.21082	40	-1.1859	-1.23929	40	-1.18679	-1.24022	40	-1.05504	-1.10254	25.3881	2.99086	3.12552	40	-0.756393	-0.790447	40	-1.32042	-1.37987	40	-0.838773	-0.876536	40	-1.02104	-1.067	40	-1.0325	-1.07899	40	-1.18134	-1.23453	31.4758	1.47445	1.54083	40	-1.29748	-1.35589	40	-1.25818	-1.31483	40	-1.36501	-1.42646	40
	F5-1	15.5347	5.97567	27.984	2.31037	2.31977	40	-1.1859	-1.19073	40	-1.18679	-1.19162	40	-1.05504	-1.05933	25.9243	2.83744	2.84899	40	-0.756393	-0.759472	40	-1.32042	-1.32579	40	-0.838773	-0.842187	32.9781	1.01637	1.02051	40	-1.0325	-1.0367	40	-1.18134	-1.18615	33.6359	0.820347	0.823686	40	-1.29748	-1.30276	40	-1.25818	-1.26331	40	-1.36501	-1.37056	40
	F5-2	15.4336	6.00562	25.2106	3.09832	3.09542	40	-1.1859	-1.18479	30.7657	1.447	1.44565	40	-1.05504	-1.05405	26.7866	2.59067	2.58824	40	-0.756393	-0.755686	40	-1.32042	-1.31918	40	-0.838773	-0.837988	40	-1.02104	-1.02008	40	-1.0325	-1.03153	40	-1.18134	-1.18024	32.1214	1.27895	1.27775	40	-1.29748	-1.29627	40	-1.25818	-1.25701	40	-1.36501	-1.36373	40
	F5-3	15.8273	5.889	25.8925	2.90457	2.95932	40	-1.1859	-1.20825	40	-1.18679	-1.20916	40	-1.05504	-1.07492	26.4978	2.67333	2.72372	40	-0.756393	-0.770651	40	-1.32042	-1.34531	40	-0.838773	-0.854583	31.0485	1.57623	1.60594	40	-1.0325	-1.05196	40	-1.18134	-1.20361	33.4193	0.885936	0.902635	40	-1.29748	-1.32194	40	-1.25818	-1.2819	40	-1.36501	-1.39074	40
	F5-4	15.7106	5.92357	27.9078	2.33201	2.3621	40	-1.1859	-1.2012	40	-1.18679	-1.2021	40	-1.05504	-1.06865	28.7243	2.03621	2.06249	40	-0.756393	-0.766153	40	-1.32042	-1.33746	40	-0.838773	-0.849596	40	-1.02104	-1.03421	40	-1.0325	-1.04582	40	-1.18134	-1.19659	33.9978	0.710764	0.719935	40	-1.29748	-1.31422	40	-1.25818	-1.27442	40	-1.36501	-1.38262	40
	F5-5	16.2331	5.76879	26.1109	2.84253	2.95646	40	-1.1859	-1.23343	40	-1.18679	-1.23435	40	-1.05504	-1.09732	27.2331	2.46291	2.56162	40	-0.756393	-0.786708	40	-1.32042	-1.37334	40	-0.838773	-0.87239	30.6872	1.68106	1.74843	40	-1.0325	-1.07388	40	-1.18134	-1.22869	40	-1.10677	-1.15113	40	-1.29748	-1.34948	40	-1.25818	-1.30861	34.5536	0.214746	0.223353	40
	F6-1	16.196	5.77978	26.555	2.71635	2.81984	40	-1.1859	-1.23108	40	-1.18679	-1.23201	40	-1.05504	-1.09523	27.3101	2.44088	2.53388	40	-0.756393	-0.785213	40	-1.32042	-1.37073	40	-0.838773	-0.870731	40	-1.02104	-1.05994	40	-1.0325	-1.07184	40	-1.18134	-1.22635	40	-1.10677	-1.14894	40	-1.29748	-1.34691	40	-1.25818	-1.30612	40	-1.36501	-1.41702	40
	F6-2	17.1113	5.50866	29.1173	1.98838	2.16573	40	-1.1859	-1.29167	40	-1.18679	-1.29264	40	-1.05504	-1.14914	29.141	1.91696	2.08794	40	-0.756393	-0.823859	40	-1.32042	-1.43819	40	-0.838773	-0.913587	40	-1.02104	-1.11211	40	-1.0325	-1.12459	40	-1.18134	-1.28671	40	-1.10677	-1.20549	40	-1.29748	-1.41321	36.1255	-0.105197	-0.11458	40	-1.36501	-1.48676	40
	F6-3	16.358	5.7318	27.1059	2.55983	2.67961	40	-1.1859	-1.24139	40	-1.18679	-1.24232	40	-1.05504	-1.1044	27.0086	2.52716	2.64541	40	-0.756393	-0.791785	40	-1.32042	-1.3822	40	-0.838773	-0.87802	40	-1.02104	-1.06881	40	-1.0325	-1.08081	40	-1.18134	-1.23662	40	-1.10677	-1.15856	40	-1.29748	-1.35819	32.1347	1.08241	1.13306	40	-1.36501	-1.42888	40
	F6-4	15.8753	5.87478	26.4901	2.7348	2.79309	40	-1.1859	-1.21117	40	-1.18679	-1.21208	40	-1.05504	-1.07752	28.314	2.1536	2.1995	40	-0.756393	-0.772515	40	-1.32042	-1.34856	40	-0.838773	-0.856651	40	-1.02104	-1.0428	40	-1.0325	-1.05451	40	-1.18134	-1.20652	40	-1.10677	-1.13036	40	-1.29748	-1.32513	34.4669	0.38839	0.396668	40	-1.36501	-1.3941	40
	F6-5	17.023	5.53481	28.1122	2.27393	2.46505	40	-1.1859	-1.28557	40	-1.18679	-1.28654	40	-1.05504	-1.14371	28.1202	2.20906	2.39473	40	-0.756393	-0.819967	40	-1.32042	-1.4314	40	-0.838773	-0.90927	40	-1.02104	-1.10685	40	-1.0325	-1.11928	40	-1.18134	-1.28063	40	-1.10677	-1.19979	40	-1.29748	-1.40653	40	-1.25818	-1.36393	40	-1.36501	-1.47973	40
	F7-1	17.1106	5.50888	27.8791	2.34016	2.54879	40	-1.1859	-1.29162	40	-1.18679	-1.29259	31.6742	1.35287	1.47349	31.1257	1.34901	1.46928	40	-0.756393	-0.823827	40	-1.32042	-1.43814	40	-0.838773	-0.91355	40	-1.02104	-1.11206	40	-1.0325	-1.12455	40	-1.18134	-1.28666	40	-1.10677	-1.20544	40	-1.29748	-1.41315	40	-1.25818	-1.37035	40	-1.36501	-1.4867	40
	F7-2	16.0073	5.83569	29.6907	1.82547	1.87687	40	-1.1859	-1.21929	40	-1.18679	-1.2202	40	-1.05504	-1.08474	31.9448	1.11464	1.14602	40	-0.756393	-0.77769	40	-1.32042	-1.3576	40	-0.838773	-0.862389	40	-1.02104	-1.04978	40	-1.0325	-1.06157	40	-1.18134	-1.2146	40	-1.10677	-1.13793	40	-1.29748	-1.33401	40	-1.25818	-1.29361	40	-1.36501	-1.40344	40
	F7-3	17.6091	5.36122	33.231	0.81966	0.917321	40	-1.1859	-1.3272	40	-1.18679	-1.32819	40	-1.05504	-1.18074	32.0314	1.08985	1.21971	40	-0.756393	-0.846516	40	-1.32042	-1.47775	40	-0.838773	-0.938712	40	-1.02104	-1.14269	40	-1.0325	-1.15552	40	-1.18134	-1.3221	40	-1.10677	-1.23864	40	-1.29748	-1.45207	40	-1.25818	-1.40809	40	-1.36501	-1.52765	40
	F7-4	16.5614	5.67156	19.539	4.70963	4.98236	40	-1.1859	-1.25457	40	-1.18679	-1.25552	40	-1.05504	-1.11613	25.3581	2.99944	3.17314	40	-0.756393	-0.800196	40	-1.32042	-1.39688	40	-0.838773	-0.887346	31.3885	1.4776	1.56317	40	-1.0325	-1.09229	40	-1.18134	-1.24975	31.6474	1.42247	1.50485	40	-1.29748	-1.37262	40	-1.25818	-1.33104	40	-1.36501	-1.44405	40
	F7-5	15.843	5.88436	25.7196	2.95369	3.01174	40	-1.1859	-1.2092	40	-1.18679	-1.21011	40	-1.05504	-1.07577	25.9499	2.83011	2.88573	40	-0.756393	-0.771258	40	-1.32042	-1.34637	40	-0.838773	-0.855257	27.9162	2.48506	2.5339	40	-1.0325	-1.05279	40	-1.18134	-1.20456	40	-1.10677	-1.12852	40	-1.29748	-1.32298	40	-1.25818	-1.28291	40	-1.36501	-1.39183	40
	F9-1	15.2863	6.04925	28.1237	2.27067	2.25218	40	-1.1859	-1.17624	40	-1.18679	-1.17713	40	-1.05504	-1.04645	30.6259	1.49206	1.47991	40	-0.756393	-0.750235	40	-1.32042	-1.30967	40	-0.838773	-0.831944	34.2981	0.633355	0.628198	40	-1.0325	-1.02409	40	-1.18134	-1.17172	40	-1.10677	-1.09776	40	-1.29748	-1.28692	40	-1.25818	-1.24794	40	-1.36501	-1.35389	40
	F9-2	15.5466	5.97217	28.3031	2.21969	2.23004	40	-1.1859	-1.19142	40	-1.18679	-1.19232	40	-1.05504	-1.05995	28.4303	2.12032	2.13021	40	-0.756393	-0.759918	40	-1.32042	-1.32657	40	-0.838773	-0.842682	40	-1.02104	-1.02579	40	-1.0325	-1.03731	40	-1.18134	-1.18685	40	-1.10677	-1.11193	40	-1.29748	-1.30353	40	-1.25818	-1.26405	40	-1.36501	-1.37137	40
	F9-3	16.4593	5.70181	28.0374	2.29518	2.41522	40	-1.1859	-1.24792	40	-1.18679	-1.24886	40	-1.05504	-1.11021	27.1073	2.49892	2.6296	40	-0.756393	-0.795951	40	-1.32042	-1.38947	40	-0.838773	-0.882639	30.9168	1.61445	1.69888	40	-1.0325	-1.0865	40	-1.18134	-1.24312	40	-1.10677	-1.16465	40	-1.29748	-1.36533	40	-1.25818	-1.32398	40	-1.36501	-1.43639	40
	F9-4	16.7784	5.60729	27.6809	2.39648	2.56432	40	-1.1859	-1.26895	40	-1.18679	-1.26991	40	-1.05504	-1.12893	26.1346	2.77725	2.97176	40	-0.756393	-0.809368	40	-1.32042	-1.4129	40	-0.838773	-0.897517	33.4954	0.86627	0.926941	40	-1.0325	-1.10481	40	-1.18134	-1.26408	40	-1.10677	-1.18428	40	-1.29748	-1.38835	40	-1.25818	-1.3463	40	-1.36501	-1.46061	40
	F9-5	15.6571	5.93942	27.4534	2.46109	2.4862	40	-1.1859	-1.19799	40	-1.18679	-1.19889	40	-1.05504	-1.0658	26.424	2.69446	2.72194	40	-0.756393	-0.764108	40	-1.32042	-1.33389	40	-0.838773	-0.847328	34.1944	0.66345	0.670217	40	-1.0325	-1.04303	40	-1.18134	-1.19339	30.657	1.72237	1.73994	40	-1.29748	-1.31071	32.9511	0.839441	0.848003	40	-1.36501	-1.37893	40
	F10-1	15.3875	6.0193	27.3606	2.48746	2.47949	40	-1.1859	-1.1821	40	-1.18679	-1.18298	34.1724	0.630352	0.628331	27.9914	2.24593	2.23873	40	-0.756393	-0.753968	40	-1.32042	-1.31619	40	-0.838773	-0.836084	32.4612	1.16634	1.1626	40	-1.0325	-1.02919	40	-1.18134	-1.17756	40	-1.10677	-1.10322	40	-1.29748	-1.29332	32.5639	0.954679	0.951619	40	-1.36501	-1.36063	40
	F10-2	16.1662	5.78862	29.8207	1.78854	1.85385	40	-1.1859	-1.2292	40	-1.18679	-1.23013	40	-1.05504	-1.09356	29.1038	1.92762	1.99801	40	-0.756393	-0.784014	40	-1.32042	-1.36864	40	-0.838773	-0.869402	40	-1.02104	-1.05832	40	-1.0325	-1.0702	40	-1.18134	-1.22448	40	-1.10677	-1.14719	40	-1.29748	-1.34486	33.3254	0.728065	0.754652	40	-1.36501	-1.41485	40
	F10-3	17.1913	5.48496	30.0857	1.71326	1.87413	40	-1.1859	-1.29725	40	-1.18679	-1.29823	40	-1.05504	-1.15411	27.2048	2.47101	2.70304	40	-0.756393	-0.827419	40	-1.32042	-1.44441	40	-0.838773	-0.917534	40	-1.02104	-1.11691	40	-1.0325	-1.12945	40	-1.18134	-1.29227	40	-1.10677	-1.2107	40	-1.29748	-1.41931	40	-1.25818	-1.37633	40	-1.36501	-1.49318	40
	F10-4	16.1612	5.7901	27.41	2.47344	2.56311	40	-1.1859	-1.22889	40	-1.18679	-1.22981	40	-1.05504	-1.09328	24.2978	3.30287	3.42261	40	-0.756393	-0.783814	40	-1.32042	-1.36829	40	-0.838773	-0.86918	40	-1.02104	-1.05805	40	-1.0325	-1.06993	40	-1.18134	-1.22417	40	-1.10677	-1.14689	40	-1.29748	-1.34452	40	-1.25818	-1.3038	40	-1.36501	-1.41449	40
	F10-5	17.748	5.32005	21.1042	4.26495	4.81005	40	-1.1859	-1.33747	40	-1.18679	-1.33847	40	-1.05504	-1.18988	25.386	2.99147	3.37381	40	-0.756393	-0.853067	40	-1.32042	-1.48918	40	-0.838773	-0.945975	40	-1.02104	-1.15153	40	-1.0325	-1.16446	40	-1.18134	-1.33233	40	-1.10677	-1.24823	40	-1.29748	-1.46331	40	-1.25818	-1.41899	40	-1.36501	-1.53947	40
	LP1-1	14.7515	6.20769	28.6991	2.10718	2.03668	40	-1.1859	-1.14622	40	-1.18679	-1.14708	40	-1.05504	-1.01974	28.9557	1.97	1.90409	40	-0.756393	-0.731087	40	-1.32042	-1.27624	40	-0.838773	-0.810711	40	-1.02104	-0.986876	40	-1.0325	-0.997957	40	-1.18134	-1.14182	34.5642	0.539233	0.521193	40	-1.29748	-1.25407	34.2901	0.440983	0.42623	40	-1.36501	-1.31934	40
	LP1-2	15.1091	6.10175	30.0378	1.72686	1.69806	40	-1.1859	-1.16612	40	-1.18679	-1.167	40	-1.05504	-1.03744	28.7826	2.01953	1.98585	40	-0.756393	-0.743779	40	-1.32042	-1.2984	40	-0.838773	-0.824785	31.3561	1.48697	1.46218	40	-1.0325	-1.01528	40	-1.18134	-1.16164	30.5759	1.74694	1.71781	40	-1.29748	-1.27584	40	-1.25818	-1.2372	40	-1.36501	-1.34224	40
	LP1-3	14.4916	6.28467	26.6534	2.68839	2.56662	40	-1.1859	-1.13218	40	-1.18679	-1.13303	40	-1.05504	-1.00725	27.5903	2.3607	2.25376	40	-0.756393	-0.722131	40	-1.32042	-1.26061	40	-0.838773	-0.800779	40	-1.02104	-0.974787	40	-1.0325	-0.985732	40	-1.18134	-1.12783	30.5196	1.76398	1.68408	40	-1.29748	-1.23871	32.8237	0.877364	0.837622	40	-1.36501	-1.30318	40
	LP1-4	14.8769	6.17054	27.8201	2.35691	2.29178	40	-1.1859	-1.15312	40	-1.18679	-1.15399	40	-1.05504	-1.02588	28.893	1.98793	1.93298	40	-0.756393	-0.735488	40	-1.32042	-1.28393	40	-0.838773	-0.815591	40	-1.02104	-0.992817	40	-1.0325	-1.00396	40	-1.18134	-1.14869	40	-1.10677	-1.07618	40	-1.29748	-1.26162	40	-1.25818	-1.22341	40	-1.36501	-1.32728	40
	LP1-5	15.1546	6.08827	29.8137	1.79051	1.76456	40	-1.1859	-1.1687	40	-1.18679	-1.16958	40	-1.05504	-1.03974	29.8111	1.7252	1.70019	40	-0.756393	-0.745427	40	-1.32042	-1.30128	40	-0.838773	-0.826612	40	-1.02104	-1.00623	40	-1.0325	-1.01753	40	-1.18134	-1.16422	40	-1.10677	-1.09072	40	-1.29748	-1.27867	40	-1.25818	-1.23994	40	-1.36501	-1.34522	40
	LP2-1	15.4974	5.98674	28.644	2.12284	2.12754	40	-1.1859	-1.18852	40	-1.18679	-1.18942	40	-1.05504	-1.05737	29.2848	1.8758	1.87996	40	-0.756393	-0.758069	40	-1.32042	-1.32334	40	-0.838773	-0.840631	33.0132	1.00619	1.00842	40	-1.0325	-1.03479	40	-1.18134	-1.18396	40	-1.10677	-1.10922	40	-1.29748	-1.30035	40	-1.25818	-1.26097	40	-1.36501	-1.36803	40
	LP2-2	15.37	6.02448	27.557	2.43168	2.4218	40	-1.1859	-1.18108	40	-1.18679	-1.18197	40	-1.05504	-1.05075	25.7406	2.88999	2.87825	40	-0.756393	-0.75332	40	-1.32042	-1.31505	40	-0.838773	-0.835365	40	-1.02104	-1.01689	40	-1.0325	-1.02831	40	-1.18134	-1.17654	40	-1.10677	-1.10227	40	-1.29748	-1.29221	40	-1.25818	-1.25307	40	-1.36501	-1.35946	40
	LP2-3	17.2051	5.48088	28.9223	2.04378	2.23736	40	-1.1859	-1.29822	40	-1.18679	-1.2992	40	-1.05504	-1.15496	29.2951	1.87287	2.05026	40	-0.756393	-0.828035	40	-1.32042	-1.44548	40	-0.838773	-0.918217	40	-1.02104	-1.11774	40	-1.0325	-1.13029	40	-1.18134	-1.29323	40	-1.10677	-1.2116	40	-1.29748	-1.42037	35.3707	0.119419	0.13073	40	-1.36501	-1.49429	40
	LP2-4	15.8864	5.87152	25.4478	3.0309	3.09722	40	-1.1859	-1.21185	40	-1.18679	-1.21276	40	-1.05504	-1.07812	25.6304	2.92153	2.98546	40	-0.756393	-0.772945	40	-1.32042	-1.34931	40	-0.838773	-0.857127	40	-1.02104	-1.04338	40	-1.0325	-1.05509	40	-1.18134	-1.20719	40	-1.10677	-1.13099	40	-1.29748	-1.32587	40	-1.25818	-1.28572	34.4477	0.245463	0.250834	40
	LP2-5	15.5181	5.98059	26.2913	2.79126	2.80032	40	-1.1859	-1.18975	40	-1.18679	-1.19064	40	-1.05504	-1.05846	30.685	1.47513	1.47991	40	-0.756393	-0.758848	40	-1.32042	-1.32471	40	-0.838773	-0.841495	40	-1.02104	-1.02435	40	-1.0325	-1.03585	40	-1.18134	-1.18518	40	-1.10677	-1.11036	40	-1.29748	-1.30169	40	-1.25818	-1.26227	40	-1.36501	-1.36944	40
	N2-1	15.5033	5.98499	28.5523	2.1489	2.15429	40	-1.1859	-1.18887	40	-1.18679	-1.18977	40	-1.05504	-1.05768	29.5269	1.80653	1.81106	40	-0.756393	-0.758291	40	-1.32042	-1.32373	40	-0.838773	-0.840877	40	-1.02104	-1.0236	40	-1.0325	-1.03509	40	-1.18134	-1.18431	40	-1.10677	-1.10955	40	-1.29748	-1.30073	31.1507	1.37523	1.37868	40	-1.36501	-1.36843	40
	N2-2	16.8718	5.57961	26.6262	2.69611	2.89924	40	-1.1859	-1.27525	40	-1.18679	-1.27621	40	-1.05504	-1.13453	31.4196	1.26493	1.36023	40	-0.756393	-0.813382	40	-1.32042	-1.4199	40	-0.838773	-0.901969	40	-1.02104	-1.09796	40	-1.0325	-1.11029	40	-1.18134	-1.27035	40	-1.10677	-1.19016	40	-1.29748	-1.39524	33.9516	0.541716	0.582531	40	-1.36501	-1.46785	40
	N2-3	14.2857	6.34566	26.9334	2.60885	2.46674	40	-1.1859	-1.1213	40	-1.18679	-1.12214	40	-1.05504	-0.997567	28.9354	1.97578	1.86816	40	-0.756393	-0.715192	40	-1.32042	-1.24849	40	-0.838773	-0.793084	40	-1.02104	-0.965419	40	-1.0325	-0.976259	40	-1.18134	-1.11699	40	-1.10677	-1.04648	40	-1.29748	-1.2268	40	-1.25818	-1.18965	40	-1.36501	-1.29065	40
	N2-4	17.2893	5.45595	31.1828	1.40154	1.5413	40	-1.1859	-1.30415	40	-1.18679	-1.30513	40	-1.05504	-1.16024	30.8851	1.41788	1.55927	40	-0.756393	-0.831818	40	-1.32042	-1.45209	40	-0.838773	-0.922413	40	-1.02104	-1.12285	40	-1.0325	-1.13546	40	-1.18134	-1.29914	40	-1.10677	-1.21713	40	-1.29748	-1.42686	34.3383	0.426651	0.469195	40	-1.36501	-1.50112	40
	N2-5	16.6445	5.64693	34.1598	0.555774	0.590523	40	-1.1859	-1.26004	40	-1.18679	-1.26099	40	-1.05504	-1.121	35.8443	-0.00124119	-0.00131879	40	-0.756393	-0.803686	40	-1.32042	-1.40298	40	-0.838773	-0.891216	40	-1.02104	-1.08488	40	-1.0325	-1.09706	40	-1.18134	-1.25521	40	-1.10677	-1.17597	40	-1.29748	-1.3786	35.5545	0.0647379	0.0687856	40	-1.36501	-1.45035	40
	PL4-1	17.3849	5.42763	26.36	2.77173	3.06403	40	-1.1859	-1.31096	40	-1.18679	-1.31194	34.0894	0.654371	0.723378	26.6221	2.63774	2.91591	40	-0.756393	-0.836159	40	-1.32042	-1.45967	40	-0.838773	-0.927226	40	-1.02104	-1.12871	40	-1.0325	-1.14138	40	-1.18134	-1.30592	40	-1.10677	-1.22349	40	-1.29748	-1.43431	40	-1.25818	-1.39087	40	-1.36501	-1.50896	40
	PL4-2	16.7714	5.60934	26.031	2.86521	3.06476	40	-1.1859	-1.26849	40	-1.18679	-1.26944	40	-1.05504	-1.12851	25.5027	2.95809	3.16411	40	-0.756393	-0.809072	40	-1.32042	-1.41238	40	-0.838773	-0.897189	40	-1.02104	-1.09215	40	-1.0325	-1.10441	40	-1.18134	-1.26362	40	-1.10677	-1.18385	40	-1.29748	-1.38784	40	-1.25818	-1.34581	40	-1.36501	-1.46007	40
	PL4-3	15.91	5.8645	23.2197	3.66394	3.74859	40	-1.1859	-1.2133	40	-1.18679	-1.21421	40	-1.05504	-1.07941	28.2101	2.18333	2.23378	40	-0.756393	-0.77387	40	-1.32042	-1.35093	40	-0.838773	-0.858153	40	-1.02104	-1.04463	40	-1.0325	-1.05636	40	-1.18134	-1.20864	40	-1.10677	-1.13234	40	-1.29748	-1.32746	40	-1.25818	-1.28725	40	-1.36501	-1.39655	40
	PL4-4	16.6184	5.65466	28.5677	2.14451	2.27548	40	-1.1859	-1.25832	40	-1.18679	-1.25927	40	-1.05504	-1.11947	28.7066	2.04127	2.16593	40	-0.756393	-0.802587	40	-1.32042	-1.40106	40	-0.838773	-0.889998	40	-1.02104	-1.08339	40	-1.0325	-1.09556	40	-1.18134	-1.25349	40	-1.10677	-1.17436	40	-1.29748	-1.37672	40	-1.25818	-1.33502	40	-1.36501	-1.44837	40
	PL4-5	17.4774	5.40022	29.0281	2.01373	2.23739	40	-1.1859	-1.31761	40	-1.18679	-1.3186	40	-1.05504	-1.17222	30.3986	1.5571	1.73004	40	-0.756393	-0.840403	40	-1.32042	-1.46707	40	-0.838773	-0.931932	40	-1.02104	-1.13444	40	-1.0325	-1.14718	40	-1.18134	-1.31255	40	-1.10677	-1.2297	40	-1.29748	-1.44159	40	-1.25818	-1.39793	34.456	0.243082	0.27008	40
	PL5-1	17.3362	5.44205	28.681	2.11234	2.32891	40	-1.1859	-1.30748	40	-1.18679	-1.30847	40	-1.05504	-1.1632	30.5108	1.52498	1.68133	40	-0.756393	-0.833943	40	-1.32042	-1.4558	40	-0.838773	-0.924769	40	-1.02104	-1.12572	40	-1.0325	-1.13836	40	-1.18134	-1.30246	40	-1.10677	-1.22024	40	-1.29748	-1.4305	32.4489	0.988914	1.0903	40	-1.36501	-1.50496	40
	PL5-2	13.9274	6.4518	27.9588	2.31753	2.15524	40	-1.1859	-1.10285	40	-1.18679	-1.10368	40	-1.05504	-0.981156	27.3905	2.41788	2.24856	40	-0.756393	-0.703425	40	-1.32042	-1.22795	40	-0.838773	-0.780036	40	-1.02104	-0.949536	40	-1.0325	-0.960198	40	-1.18134	-1.09862	40	-1.10677	-1.02927	40	-1.29748	-1.20662	40	-1.25818	-1.17008	40	-1.36501	-1.26942	40
	PL5-3	15.7113	5.92336	21.0331	4.28516	4.3406	40	-1.1859	-1.20124	40	-1.18679	-1.20214	40	-1.05504	-1.06869	29.0133	1.9535	1.97878	40	-0.756393	-0.766179	40	-1.32042	-1.3375	40	-0.838773	-0.849625	40	-1.02104	-1.03425	40	-1.0325	-1.04586	40	-1.18134	-1.19663	40	-1.10677	-1.12109	40	-1.29748	-1.31427	29.3095	1.92313	1.94801	40	-1.36501	-1.38267	40
	PL5-4	17.942	5.26261	23.1005	3.6978	4.21593	40	-1.1859	-1.35207	40	-1.18679	-1.35308	40	-1.05504	-1.20287	28.6396	2.06044	2.34914	40	-0.756393	-0.862379	40	-1.32042	-1.50544	40	-0.838773	-0.956301	40	-1.02104	-1.1641	40	-1.0325	-1.17717	40	-1.18134	-1.34687	40	-1.10677	-1.26185	40	-1.29748	-1.47928	40	-1.25818	-1.43448	33.2666	0.588075	0.670476	40
	PL5-5	15.2631	6.05612	28.6751	2.114	2.09441	40	-1.1859	-1.17491	40	-1.18679	-1.17579	40	-1.05504	-1.04526	32.3916	0.98678	0.977636	40	-0.756393	-0.749384	40	-1.32042	-1.30818	40	-0.838773	-0.831	40	-1.02104	-1.01157	40	-1.0325	-1.02293	40	-1.18134	-1.1704	40	-1.10677	-1.09651	40	-1.29748	-1.28546	40	-1.25818	-1.24652	40	-1.36501	-1.35236	40
	PL6-1	15.1537	6.08854	25.7338	2.94965	2.90676	40	-1.1859	-1.16865	40	-1.18679	-1.16953	40	-1.05504	-1.03969	29.8725	1.70762	1.68279	40	-0.756393	-0.745393	40	-1.32042	-1.30122	40	-0.838773	-0.826575	40	-1.02104	-1.00619	40	-1.0325	-1.01749	40	-1.18134	-1.16416	40	-1.10677	-1.09068	40	-1.29748	-1.27861	33.1238	0.788059	0.776599	40	-1.36501	-1.34516	40
	PL6-2	16.8453	5.58747	25.7965	2.93186	3.14832	40	-1.1859	-1.27345	40	-1.18679	-1.27441	40	-1.05504	-1.13293	29.1846	1.90449	2.0451	40	-0.756393	-0.812239	40	-1.32042	-1.41791	40	-0.838773	-0.9007	40	-1.02104	-1.09642	40	-1.0325	-1.10873	40	-1.18134	-1.26856	40	-1.10677	-1.18849	40	-1.29748	-1.39327	33.6362	0.635593	0.682519	32.7336	0.742655	0.797486	40
	PL6-3	16.6222	5.65354	26.6615	2.6861	2.85071	40	-1.1859	-1.25857	40	-1.18679	-1.25952	40	-1.05504	-1.11969	29.425	1.83568	1.94817	40	-0.756393	-0.802746	40	-1.32042	-1.40134	40	-0.838773	-0.890174	40	-1.02104	-1.08361	40	-1.0325	-1.09577	40	-1.18134	-1.25374	40	-1.10677	-1.1746	40	-1.29748	-1.37699	33.824	0.579691	0.615216	40	-1.36501	-1.44866	40
	PL6-4	16.0915	5.81076	30.2635	1.66273	1.71689	40	-1.1859	-1.22452	40	-1.18679	-1.22544	40	-1.05504	-1.0894	32.8149	0.865638	0.89383	40	-0.756393	-0.781027	40	-1.32042	-1.36342	40	-0.838773	-0.86609	40	-1.02104	-1.05429	40	-1.0325	-1.06613	40	-1.18134	-1.21982	40	-1.10677	-1.14282	40	-1.29748	-1.33974	30.0239	1.71053	1.76624	40	-1.36501	-1.40946	40
	PL6-5	17.546	5.37991	29.6975	1.82353	2.03372	40	-1.1859	-1.32259	40	-1.18679	-1.32358	40	-1.05504	-1.17664	30.4176	1.55164	1.73049	40	-0.756393	-0.843576	40	-1.32042	-1.47261	40	-0.838773	-0.935451	40	-1.02104	-1.13872	40	-1.0325	-1.15151	40	-1.18134	-1.31751	40	-1.10677	-1.23434	40	-1.29748	-1.44703	40	-1.25818	-1.4032	40	-1.36501	-1.52234	40
	TN1-1	16.3269	5.74102	26.4184	2.75516	2.87944	40	-1.1859	-1.23939	40	-1.18679	-1.24033	34.8571	0.432347	0.45185	27.4085	2.41272	2.52156	40	-0.756393	-0.790515	40	-1.32042	-1.37999	40	-0.838773	-0.876611	40	-1.02104	-1.0671	40	-1.0325	-1.07908	40	-1.18134	-1.23463	40	-1.10677	-1.1567	40	-1.29748	-1.35601	40	-1.25818	-1.31494	40	-1.36501	-1.42658	40
	TN1-2	16.1803	5.78444	26.6094	2.7009	2.80155	40	-1.1859	-1.23009	40	-1.18679	-1.23101	40	-1.05504	-1.09435	26.9007	2.55805	2.65337	40	-0.756393	-0.78458	40	-1.32042	-1.36962	40	-0.838773	-0.87003	32.6145	1.12185	1.16366	40	-1.0325	-1.07098	40	-1.18134	-1.22537	40	-1.10677	-1.14801	40	-1.29748	-1.34583	40	-1.25818	-1.30507	40	-1.36501	-1.41587	40
	TN1-3	15.2663	6.05517	26.0966	2.84658	2.82064	40	-1.1859	-1.17509	40	-1.18679	-1.17598	40	-1.05504	-1.04542	26.8221	2.58054	2.55703	40	-0.756393	-0.749501	40	-1.32042	-1.30839	40	-0.838773	-0.83113	32.1075	1.26898	1.25742	40	-1.0325	-1.02309	40	-1.18134	-1.17058	32.7519	1.08804	1.07813	40	-1.29748	-1.28566	31.9808	1.1282	1.11792	40	-1.36501	-1.35257	40
	TN1-4	15.8928	5.86961	26.9075	2.6162	2.67432	40	-1.1859	-1.21224	40	-1.18679	-1.21315	40	-1.05504	-1.07847	27.2587	2.4556	2.51015	40	-0.756393	-0.773196	40	-1.32042	-1.34975	40	-0.838773	-0.857406	32.8139	1.06402	1.08766	40	-1.0325	-1.05544	40	-1.18134	-1.20759	34.9985	0.407749	0.416807	40	-1.29748	-1.3263	40	-1.25818	-1.28613	40	-1.36501	-1.39533	40
	TN1-5	14.8261	6.18558	25.7618	2.9417	2.85345	40	-1.1859	-1.15032	40	-1.18679	-1.15118	40	-1.05504	-1.02338	26.8226	2.58037	2.50296	40	-0.756393	-0.7337	40	-1.32042	-1.2808	40	-0.838773	-0.813608	31.8718	1.33736	1.29724	40	-1.0325	-1.00152	40	-1.18134	-1.1459	32.863	1.05439	1.02276	40	-1.29748	-1.25855	34.8967	0.260489	0.252674	33.261	0.589688	0.571997	40
	TN2-1	16.0392	5.82625	27.6008	2.41923	2.49138	40	-1.1859	-1.22126	40	-1.18679	-1.22218	40	-1.05504	-1.0865	27.4868	2.39032	2.4616	40	-0.756393	-0.77895	40	-1.32042	-1.3598	40	-0.838773	-0.863786	33.4049	0.892532	0.919149	40	-1.0325	-1.06329	40	-1.18134	-1.21657	40	-1.10677	-1.13978	40	-1.29748	-1.33617	40	-1.25818	-1.2957	40	-1.36501	-1.40571	40
	TN2-2	15.7357	5.91614	28.8479	2.06493	2.0942	40	-1.1859	-1.20271	40	-1.18679	-1.20361	40	-1.05504	-1.06999	28.4954	2.10169	2.13148	40	-0.756393	-0.767115	40	-1.32042	-1.33914	40	-0.838773	-0.850662	30.9607	1.60172	1.62443	40	-1.0325	-1.04714	40	-1.18134	-1.19809	40	-1.10677	-1.12246	40	-1.29748	-1.31587	40	-1.25818	-1.27602	40	-1.36501	-1.38436	40
	TN2-3	15.4698	5.99489	26.4107	2.75735	2.7597	40	-1.1859	-1.18691	40	-1.18679	-1.1878	40	-1.05504	-1.05594	26.1611	2.76966	2.77202	40	-0.756393	-0.757037	40	-1.32042	-1.32154	40	-0.838773	-0.839487	32.4299	1.17543	1.17643	40	-1.0325	-1.03338	40	-1.18134	-1.18235	33.9986	0.710507	0.711112	40	-1.29748	-1.29858	40	-1.25818	-1.25926	40	-1.36501	-1.36617	40
	TN2-4	15.0499	6.11928	25.838	2.92004	2.86312	40	-1.1859	-1.16278	40	-1.18679	-1.16366	40	-1.05504	-1.03447	27.0837	2.50567	2.45683	40	-0.756393	-0.74165	40	-1.32042	-1.29468	40	-0.838773	-0.822423	32.7035	1.09603	1.07466	40	-1.0325	-1.01238	40	-1.18134	-1.15832	35.1227	0.370116	0.362901	40	-1.29748	-1.27219	34.0271	0.519263	0.509141	40	-1.36501	-1.3384	40
	TN2-5	16.9285	5.5628	30.8518	1.49559	1.61314	40	-1.1859	-1.2791	40	-1.18679	-1.28006	40	-1.05504	-1.13796	29.4829	1.81913	1.9621	40	-0.756393	-0.815841	40	-1.32042	-1.4242	40	-0.838773	-0.904695	40	-1.02104	-1.10128	40	-1.0325	-1.11365	40	-1.18134	-1.27419	33.8355	0.759915	0.819639	40	-1.29748	-1.39945	33.9756	0.534581	0.576596	40	-1.36501	-1.47229	40
	TN3-1	16.993	5.54371	28.813	2.07485	2.24562	40	-1.1859	-1.28351	40	-1.18679	-1.28447	40	-1.05504	-1.14188	28.6376	2.06101	2.23065	40	-0.756393	-0.818651	40	-1.32042	-1.4291	40	-0.838773	-0.907811	34.6529	0.530433	0.574092	40	-1.0325	-1.11748	40	-1.18134	-1.27858	35.8479	0.150529	0.162919	40	-1.29748	-1.40427	40	-1.25818	-1.36174	40	-1.36501	-1.47736	40
	TN3-2	15.8995	5.86761	27.4465	2.46307	2.51864	40	-1.1859	-1.21266	40	-1.18679	-1.21357	40	-1.05504	-1.07884	28.3207	2.15168	2.20023	40	-0.756393	-0.77346	40	-1.32042	-1.35021	40	-0.838773	-0.857698	33.7796	0.783807	0.801492	40	-1.0325	-1.0558	40	-1.18134	-1.208	33.9656	0.720494	0.736751	40	-1.29748	-1.32675	34.7547	0.302743	0.309574	40	-1.36501	-1.39581	40
	TN3-3	15.8752	5.87482	28.1623	2.2597	2.30785	40	-1.1859	-1.21117	40	-1.18679	-1.21208	40	-1.05504	-1.07752	28.6963	2.04421	2.08776	40	-0.756393	-0.77251	40	-1.32042	-1.34855	40	-0.838773	-0.856645	40	-1.02104	-1.04279	40	-1.0325	-1.0545	40	-1.18134	-1.20651	40	-1.10677	-1.13035	40	-1.29748	-1.32513	40	-1.25818	-1.28499	40	-1.36501	-1.39409	40
	TN3-4	17.9816	5.25086	30.3217	1.64621	1.88107	40	-1.1859	-1.35509	40	-1.18679	-1.35611	40	-1.05504	-1.20556	28.7027	2.04239	2.33378	40	-0.756393	-0.864308	40	-1.32042	-1.5088	40	-0.838773	-0.958441	32.0815	1.27653	1.45865	40	-1.0325	-1.17981	40	-1.18134	-1.34989	40	-1.10677	-1.26467	40	-1.29748	-1.48259	40	-1.25818	-1.43769	40	-1.36501	-1.55975	40
	TN3-5	16.7544	5.61439	25.9947	2.87552	3.07302	40	-1.1859	-1.26735	40	-1.18679	-1.2683	40	-1.05504	-1.1275	27.8763	2.27885	2.43537	40	-0.756393	-0.808344	40	-1.32042	-1.41111	40	-0.838773	-0.896382	33.9413	0.736896	0.787508	40	-1.0325	-1.10342	40	-1.18134	-1.26248	40	-1.10677	-1.18279	40	-1.29748	-1.38659	40	-1.25818	-1.3446	40	-1.36501	-1.45876	40
	TN4-1	15.9401	5.85559	20.9448	4.31025	4.41655	40	-1.1859	-1.21514	40	-1.18679	-1.21606	40	-1.05504	-1.08106	31.2522	1.31282	1.3452	40	-0.756393	-0.775047	40	-1.32042	-1.35298	40	-0.838773	-0.859458	40	-1.02104	-1.04622	40	-1.0325	-1.05796	40	-1.18134	-1.21048	36.2008	0.0436785	0.0447557	40	-1.29748	-1.32948	40	-1.25818	-1.28921	40	-1.36501	-1.39867	40
	TN4-2	15.5393	5.97431	27.2704	2.5131	2.52391	40	-1.1859	-1.191	40	-1.18679	-1.19189	40	-1.05504	-1.05957	27.7198	2.32364	2.33363	40	-0.756393	-0.759646	40	-1.32042	-1.3261	40	-0.838773	-0.84238	37.5633	-0.314015	-0.315365	40	-1.0325	-1.03694	40	-1.18134	-1.18642	31.8053	1.37466	1.38057	40	-1.29748	-1.30306	33.5686	0.655688	0.658508	40	-1.36501	-1.37088	40
	TN4-3	16.8277	5.59268	28.9145	2.046	2.19501	40	-1.1859	-1.27227	40	-1.18679	-1.27322	40	-1.05504	-1.13188	31.4356	1.26035	1.35214	40	-0.756393	-0.811482	40	-1.32042	-1.41659	40	-0.838773	-0.899861	35.2129	0.367945	0.394742	40	-1.0325	-1.1077	40	-1.18134	-1.26738	40	-1.10677	-1.18738	40	-1.29748	-1.39198	40	-1.25818	-1.34982	40	-1.36501	-1.46442	40
	TN4-4	15.9342	5.85735	27.9479	2.32062	2.37714	40	-1.1859	-1.21478	40	-1.18679	-1.21569	40	-1.05504	-1.08073	26.6615	2.62647	2.69044	40	-0.756393	-0.774814	40	-1.32042	-1.35258	40	-0.838773	-0.8592	31.2397	1.52077	1.5578	40	-1.0325	-1.05765	40	-1.18134	-1.21011	34.9265	0.429523	0.439983	40	-1.29748	-1.32908	40	-1.25818	-1.28882	40	-1.36501	-1.39825	40
	TN4-5	15.9176	5.86225	21.7333	4.08623	4.18224	40	-1.1859	-1.21376	40	-1.18679	-1.21468	32.3902	1.14579	1.17271	26.1179	2.78203	2.8474	40	-0.756393	-0.774167	40	-1.32042	-1.35145	40	-0.838773	-0.858482	32.4991	1.15534	1.18249	40	-1.0325	-1.05676	40	-1.18134	-1.2091	32.8914	1.04578	1.07036	40	-1.29748	-1.32797	40	-1.25818	-1.28775	40	-1.36501	-1.39708	40
	TN6-1	16.2127	5.77484	29.2394	1.95369	2.02986	40	-1.1859	-1.23214	40	-1.18679	-1.23306	40	-1.05504	-1.09617	28.3697	2.13767	2.22101	40	-0.756393	-0.785885	40	-1.32042	-1.3719	40	-0.838773	-0.871476	29.8891	1.91264	1.98721	40	-1.0325	-1.07276	40	-1.18134	-1.2274	32.5853	1.13847	1.18286	40	-1.29748	-1.34807	40	-1.25818	-1.30724	40	-1.36501	-1.41823	40
	TN6-2	14.8949	6.16521	26.0067	2.87213	2.79516	40	-1.1859	-1.15412	40	-1.18679	-1.15499	40	-1.05504	-1.02676	27.2878	2.44725	2.38167	40	-0.756393	-0.736124	40	-1.32042	-1.28504	40	-0.838773	-0.816296	33.4514	0.879051	0.855495	40	-1.0325	-1.00483	40	-1.18134	-1.14969	30.2162	1.85585	1.80612	40	-1.29748	-1.26271	40	-1.25818	-1.22447	40	-1.36501	-1.32843	40
	TN6-3	16.2835	5.75388	29.634	1.84158	1.92036	40	-1.1859	-1.23662	40	-1.18679	-1.23755	40	-1.05504	-1.10016	28.001	2.24317	2.33912	40	-0.756393	-0.788747	40	-1.32042	-1.3769	40	-0.838773	-0.87465	40	-1.02104	-1.06471	40	-1.0325	-1.07666	40	-1.18134	-1.23187	40	-1.10677	-1.15411	40	-1.29748	-1.35298	40	-1.25818	-1.312	40	-1.36501	-1.42339	40
	TN6-4	14.8132	6.18942	29.2799	1.94219	1.88275	40	-1.1859	-1.14961	40	-1.18679	-1.15047	40	-1.05504	-1.02275	31.8237	1.14929	1.11412	40	-0.756393	-0.733245	40	-1.32042	-1.28001	40	-0.838773	-0.813104	32.8986	1.03943	1.00762	40	-1.0325	-1.0009	40	-1.18134	-1.14519	34.9857	0.411607	0.39901	40	-1.29748	-1.25777	40	-1.25818	-1.21968	40	-1.36501	-1.32323	40
	TN6-5	15.2887	6.04854	31.0091	1.4509	1.43926	40	-1.1859	-1.17638	40	-1.18679	-1.17726	40	-1.05504	-1.04657	32.214	1.0376	1.02927	40	-0.756393	-0.750323	40	-1.32042	-1.30982	40	-0.838773	-0.832041	40	-1.02104	-1.01284	40	-1.0325	-1.02421	40	-1.18134	-1.17186	32.089	1.28875	1.2784	40	-1.29748	-1.28707	40	-1.25818	-1.24809	40	-1.36501	-1.35405	40
	UD5-1	14.4638	6.2929	28.4611	2.17482	2.07359	40	-1.1859	-1.1307	40	-1.18679	-1.13155	40	-1.05504	-1.00593	29.0202	1.95153	1.86069	40	-0.756393	-0.721187	40	-1.32042	-1.25896	40	-0.838773	-0.799732	40	-1.02104	-0.973512	40	-1.0325	-0.984443	40	-1.18134	-1.12636	27.7392	2.60593	2.48464	40	-1.29748	-1.23709	30.2014	1.65771	1.58055	40	-1.36501	-1.30147	40
	UD5-2	13.4525	6.59248	25.0317	3.14912	2.8661	40	-1.1859	-1.07932	40	-1.18679	-1.08013	40	-1.05504	-0.960219	28.6911	2.0457	1.86185	40	-0.756393	-0.688415	40	-1.32042	-1.20175	40	-0.838773	-0.763391	40	-1.02104	-0.929274	40	-1.0325	-0.939708	40	-1.18134	-1.07517	31.717	1.4014	1.27546	40	-1.29748	-1.18087	30.5902	1.54201	1.40343	40	-1.36501	-1.24233	40
	UD5-3	14.4239	6.30471	27.7447	2.37835	2.2634	40	-1.1859	-1.12858	40	-1.18679	-1.12943	40	-1.05504	-1.00405	28.3284	2.14948	2.04559	40	-0.756393	-0.719836	40	-1.32042	-1.2566	40	-0.838773	-0.798235	34.6987	0.517148	0.492154	40	-1.0325	-0.9826	40	-1.18134	-1.12425	29.3508	2.11791	2.01555	40	-1.29748	-1.23477	30.7927	1.48176	1.41015	40	-1.36501	-1.29904	40
	UD5-4	17.2552	5.46604	29.2878	1.93994	2.12945	40	-1.1859	-1.30174	40	-1.18679	-1.30272	40	-1.05504	-1.1581	29.7449	1.74414	1.91452	40	-0.756393	-0.830283	40	-1.32042	-1.44941	40	-0.838773	-0.92071	40	-1.02104	-1.12078	40	-1.0325	-1.13336	40	-1.18134	-1.29675	40	-1.10677	-1.21489	40	-1.29748	-1.42423	32.767	0.894238	0.981594	40	-1.36501	-1.49835	40
	UD5-5	16.0542	5.82179	25.8871	2.9061	2.99506	40	-1.1859	-1.2222	33.5895	0.641608	0.661249	40	-1.05504	-1.08733	26.8436	2.57437	2.65317	40	-0.756393	-0.779547	40	-1.32042	-1.36084	40	-0.838773	-0.864449	33.4344	0.883959	0.911018	40	-1.0325	-1.06411	40	-1.18134	-1.21751	35.298	0.317029	0.326734	40	-1.29748	-1.3372	30.1044	1.68658	1.7382	40	-1.36501	-1.40679	40
	AC1	23.0305	3.75528	31.3786	1.34593	2.15046	40	-1.1859	-1.89477	40	-1.18679	-1.89619	40	-1.05504	-1.68568	34.5754	0.361883	0.578199	40	-0.756393	-1.20853	40	-1.32042	-2.1097	40	-0.838773	-1.34015	40	-1.02104	-1.63136	40	-1.0325	-1.64968	40	-1.18134	-1.88749	38.8671	-0.763722	-1.22024	40	-1.29748	-2.07305	33.3228	0.728856	1.16453	40	-1.36501	-2.18094	40
	AC4	18.3223	5.14993	30.6156	1.56271	1.82065	40	-1.1859	-1.38165	40	-1.18679	-1.38269	36.8203	-0.135449	-0.157807	29.324	1.86459	2.17237	40	-0.756393	-0.881247	40	-1.32042	-1.53837	40	-0.838773	-0.977224	40	-1.02104	-1.18957	40	-1.0325	-1.20293	40	-1.18134	-1.37634	40	-1.10677	-1.28946	40	-1.29748	-1.51165	33.2215	0.758998	0.884282	36.7977	-0.43615	-0.508143	40
	AC5	17.5706	5.3726	25.5518	3.00137	3.35186	40	-1.1859	-1.32438	40	-1.18679	-1.32538	34.2652	0.603511	0.673987	27.26	2.45522	2.74194	40	-0.756393	-0.844723	40	-1.32042	-1.47461	40	-0.838773	-0.936722	40	-1.02104	-1.14027	40	-1.0325	-1.15307	40	-1.18134	-1.3193	40	-1.10677	-1.23602	40	-1.29748	-1.449	37.6327	-0.553726	-0.618388	32.687	0.756193	0.844499	40
	KN3	15.3517	6.02988	28.2875	2.22412	2.2131	40	-1.1859	-1.18002	40	-1.18679	-1.18091	32.4394	1.13155	1.12595	27.6338	2.34824	2.33661	40	-0.756393	-0.752645	40	-1.32042	-1.31388	40	-0.838773	-0.834617	40	-1.02104	-1.01598	40	-1.0325	-1.02739	40	-1.18134	-1.17549	40	-1.10677	-1.10129	40	-1.29748	-1.29105	34.2907	0.440809	0.438625	40	-1.36501	-1.35824	40
	KN4	21.9796	4.06659	26.3332	2.77936	4.10078	40	-1.1859	-1.74972	40	-1.18679	-1.75103	40	-1.05504	-1.55664	34.7949	0.29907	0.44126	40	-0.756393	-1.11601	40	-1.32042	-1.9482	40	-0.838773	-1.23756	40	-1.02104	-1.50648	40	-1.0325	-1.52339	40	-1.18134	-1.743	40	-1.10677	-1.63297	40	-1.29748	-1.91435	40	-1.25818	-1.85637	40	-1.36501	-2.01398	40
	KN5	17.524	5.38641	31.5457	1.29844	1.44636	40	-1.1859	-1.32099	40	-1.18679	-1.32198	34.1414	0.639315	0.712142	29.4321	1.83365	2.04252	40	-0.756393	-0.842557	40	-1.32042	-1.47083	40	-0.838773	-0.934321	40	-1.02104	-1.13735	40	-1.0325	-1.15012	40	-1.18134	-1.31591	40	-1.10677	-1.23285	40	-1.29748	-1.44528	40	-1.25818	-1.40151	40	-1.36501	-1.5205	40
	KN6	16.5046	5.68839	28.4991	2.164	2.28255	40	-1.1859	-1.25086	40	-1.18679	-1.2518	32.4707	1.1225	1.184	30.4041	1.55553	1.64074	40	-0.756393	-0.797829	40	-1.32042	-1.39275	40	-0.838773	-0.884721	40	-1.02104	-1.07697	40	-1.0325	-1.08906	40	-1.18134	-1.24606	40	-1.10677	-1.1674	40	-1.29748	-1.36856	32.84	0.8725	0.920296	40	-1.36501	-1.43978	40
	LD1	22.5132	3.90853	31.2324	1.38747	2.12992	40	-1.1859	-1.82048	40	-1.18679	-1.82185	37.6229	-0.367545	-0.56422	32.1553	1.0544	1.61862	40	-0.756393	-1.16114	40	-1.32042	-2.02698	40	-0.838773	-1.28761	40	-1.02104	-1.5674	40	-1.0325	-1.585	40	-1.18134	-1.81349	40	-1.10677	-1.69901	40	-1.29748	-1.99177	34.4408	0.396152	0.608136	37.8229	-0.73352	-1.12603	40
	LD2	15.797	5.89798	25.9023	2.90178	2.95197	40	-1.1859	-1.20641	40	-1.18679	-1.20732	31.802	1.3159	1.33866	26.2552	2.74274	2.79018	40	-0.756393	-0.769476	40	-1.32042	-1.34326	40	-0.838773	-0.853281	40	-1.02104	-1.0387	40	-1.0325	-1.05036	40	-1.18134	-1.20178	40	-1.10677	-1.12591	40	-1.29748	-1.31992	34.5709	0.357422	0.363604	40	-1.36501	-1.38862	40
	LD3	15.655	5.94006	31.2212	1.39064	1.40467	40	-1.1859	-1.19786	40	-1.18679	-1.19876	40	-1.05504	-1.06568	29.5497	1.80002	1.81818	40	-0.756393	-0.764026	40	-1.32042	-1.33374	40	-0.838773	-0.847237	35.1011	0.400368	0.404408	40	-1.0325	-1.04292	40	-1.18134	-1.19326	40	-1.10677	-1.11794	40	-1.29748	-1.31057	30.5592	1.55125	1.5669	34.0673	0.355805	0.359396	40
	LD5	15.1001	6.10442	32.8957	0.914906	0.899256	40	-1.1859	-1.16561	40	-1.18679	-1.16649	37.8115	-0.422102	-0.414881	27.5299	2.37798	2.3373	40	-0.756393	-0.743454	40	-1.32042	-1.29783	40	-0.838773	-0.824425	40	-1.02104	-1.00357	40	-1.0325	-1.01484	40	-1.18134	-1.16113	39.7559	-1.03284	-1.01518	40	-1.29748	-1.27528	33.9541	0.540964	0.531711	40	-1.36501	-1.34166	40
	PS1	18.3543	5.14045	28.0402	2.2944	2.67806	40	-1.1859	-1.38419	40	-1.18679	-1.38523	35.9191	0.125204	0.146139	29.6448	1.77279	2.06922	40	-0.756393	-0.882871	40	-1.32042	-1.54121	40	-0.838773	-0.979026	40	-1.02104	-1.19177	40	-1.0325	-1.20515	40	-1.18134	-1.37888	35.3625	0.297503	0.347249	40	-1.29748	-1.51443	34.2567	0.450928	0.526328	34.5103	0.227332	0.265345	40
	PS2	19.7059	4.7401	27.819	2.35723	2.98377	40	-1.1859	-1.50111	40	-1.18679	-1.50223	40	-1.05504	-1.33546	31.6765	1.1914	1.50807	40	-0.756393	-0.95744	40	-1.32042	-1.67138	40	-0.838773	-1.06172	40	-1.02104	-1.29242	40	-1.0325	-1.30694	40	-1.18134	-1.49534	40	-1.10677	-1.40095	40	-1.29748	-1.64235	34.5449	0.365159	0.462218	40	-1.36501	-1.72782	40
	PS3	19.7488	4.72738	29.6596	1.8343	2.32809	40	-1.1859	-1.50514	40	-1.18679	-1.50628	40	-1.05504	-1.33906	32.0324	1.08957	1.38289	40	-0.756393	-0.960016	40	-1.32042	-1.67588	40	-0.838773	-1.06457	40	-1.02104	-1.2959	40	-1.0325	-1.31045	40	-1.18134	-1.49936	34.024	0.702825	0.892027	40	-1.29748	-1.64676	40	-1.25818	-1.59689	40	-1.36501	-1.73247	40
	PS4	18.7628	5.01947	29.9953	1.73893	2.07862	40	-1.1859	-1.41756	40	-1.18679	-1.41862	40	-1.05504	-1.26113	31.2092	1.32514	1.584	40	-0.756393	-0.904151	40	-1.32042	-1.57836	40	-0.838773	-1.00262	40	-1.02104	-1.22049	40	-1.0325	-1.23419	40	-1.18134	-1.41211	35.5094	0.253029	0.302457	40	-1.29748	-1.55094	40	-1.25818	-1.50396	40	-1.36501	-1.63165	40
	PS5	20.1218	4.61691	28.8304	2.0699	2.68998	40	-1.1859	-1.54116	40	-1.18679	-1.54232	35.239	0.321883	0.41831	30.4379	1.54583	2.00891	40	-0.756393	-0.982986	40	-1.32042	-1.71598	40	-0.838773	-1.09004	40	-1.02104	-1.32691	40	-1.0325	-1.34181	40	-1.18134	-1.53524	39.8639	-1.06557	-1.38479	40	-1.29748	-1.68617	40	-1.25818	-1.6351	31.7375	1.03159	1.34062	36.7628
	SB3	19.167	4.89973	30.1586	1.69254	2.07261	40	-1.1859	-1.4522	40	-1.18679	-1.45329	30.1696	1.78802	2.18953	31.2687	1.30809	1.60183	40	-0.756393	-0.926246	40	-1.32042	-1.61693	40	-0.838773	-1.02712	40	-1.02104	-1.25032	40	-1.0325	-1.26436	40	-1.18134	-1.44662	37.4805	-0.34383	-0.42104	40	-1.29748	-1.58884	30.2632	1.63932	2.00744	37.6497	-0.683273	-0.836706	40
	SB4	17.6646	5.34478	31.251	1.38219	1.55164	40	-1.1859	-1.33128	40	-1.18679	-1.33228	34.0811	0.656775	0.73729	32.3879	0.987835	1.10893	40	-0.756393	-0.84912	40	-1.32042	-1.48229	40	-0.838773	-0.941599	40	-1.02104	-1.14621	40	-1.0325	-1.15908	40	-1.18134	-1.32617	34.1646	0.660249	0.74119	40	-1.29748	-1.45654	27.4063	2.48949	2.79468	30.8191	1.29798	1.4571	40
	SB5	18.4283	5.11856	26.1551	2.82996	3.31729	40	-1.1859	-1.39012	40	-1.18679	-1.39116	34.5265	0.527949	0.618864	30.8699	1.42223	1.66714	40	-0.756393	-0.886648	40	-1.32042	-1.5478	40	-0.838773	-0.983214	40	-1.02104	-1.19686	40	-1.0325	-1.2103	40	-1.18134	-1.38478	31.905	1.34447	1.57599	40	-1.29748	-1.52091	29.0598	1.99745	2.34143	40	-1.36501	-1.60007	40
	SP2	19.831	4.70303	28.5584	2.14717	2.7393	40	-1.1859	-1.51294	40	-1.18679	-1.51407	31.8322	1.30717	1.66765	28.9354	1.97579	2.52066	40	-0.756393	-0.964985	40	-1.32042	-1.68455	40	-0.838773	-1.07008	32.8565	1.05164	1.34165	40	-1.0325	-1.31724	40	-1.18134	-1.50712	34.6566	0.511267	0.65226	34.7832	0.231468	0.295301	31.3387	1.31928	1.68311	40	-1.36501	-1.74144	40
	SP3	22.9707	3.77302	30.6051	1.56569	2.48982	40	-1.1859	-1.88586	40	-1.18679	-1.88728	40	-1.05504	-1.67776	32.3222	1.00664	1.6008	40	-0.756393	-1.20284	40	-1.32042	-2.09978	40	-0.838773	-1.33385	40	-1.02104	-1.62369	40	-1.0325	-1.64192	40	-1.18134	-1.87861	40	-1.10677	-1.76003	40	-1.29748	-2.0633	35.3351	0.130006	0.20674	40	-1.36501	-2.17069	40
	SP4	18.2083	5.1837	30.7426	1.52661	1.76702	40	-1.1859	-1.37264	40	-1.18679	-1.37368	37.2243	-0.25229	-0.292019	32.071	1.07852	1.24835	40	-0.756393	-0.875505	40	-1.32042	-1.52835	40	-0.838773	-0.970857	40	-1.02104	-1.18182	40	-1.0325	-1.19509	40	-1.18134	-1.36737	40	-1.10677	-1.28106	40	-1.29748	-1.5018	29.7413	1.79463	2.07724	37.0403	-0.506538	-0.586304	40
	SW2	23.1296	3.72594	29.3882	1.91141	3.07801	40	-1.1859	-1.90969	40	-1.18679	-1.91112	40	-1.05504	-1.69896	34.1083	0.495548	0.797997	40	-0.756393	-1.21804	40	-1.32042	-2.12631	40	-0.838773	-1.3507	40	-1.02104	-1.64421	40	-1.0325	-1.66267	40	-1.18134	-1.90235	40	-1.10677	-1.78227	40	-1.29748	-2.08937	33.2659	0.745766	1.20093	33.8712	0.412689	0.664567	40
	SW4	20.5396	4.49316	30.908	1.47964	1.97586	40	-1.1859	-1.5836	40	-1.18679	-1.58479	33.7865	0.741955	0.99078	31.845	1.14318	1.52656	40	-0.756393	-1.01006	40	-1.32042	-1.76324	40	-0.838773	-1.12007	40	-1.02104	-1.36345	40	-1.0325	-1.37876	40	-1.18134	-1.57752	38.6854	-0.708683	-0.94635	40	-1.29748	-1.73261	35.5603	0.063001	0.0841293	39.0662	-1.09416	-1.4611	40
	SW6	21.0428	4.34408	32.4846	1.0317	1.42497	40	-1.1859	-1.63795	40	-1.18679	-1.63918	32.67	1.06487	1.47079	32.1963	1.04265	1.4401	40	-0.756393	-1.04472	40	-1.32042	-1.82375	40	-0.838773	-1.15851	40	-1.02104	-1.41025	40	-1.0325	-1.42608	40	-1.18134	-1.63166	38.4613	-0.640848	-0.885134	40	-1.29748	-1.79207	40	-1.25818	-1.73779	34.2128	0.313616	0.433164	40
	WK1	17.7343	5.32413	27.1993	2.5333	2.85488	40	-1.1859	-1.33644	40	-1.18679	-1.33744	40	-1.05504	-1.18897	31.6548	1.19762	1.34965	40	-0.756393	-0.852413	40	-1.32042	-1.48804	40	-0.838773	-0.94525	34.4763	0.581671	0.65551	40	-1.0325	-1.16357	40	-1.18134	-1.33131	33.2739	0.929948	1.048	40	-1.29748	-1.46219	28.2081	2.25089	2.53663	34.5574	0.213661	0.240785	40
	WK2	22.5618	3.89413	40	-1.10347	-1.70021	40	-1.1859	-1.82721	40	-1.18679	-1.82858	40	-1.05504	-1.62558	34.9493	0.254866	0.392693	40	-0.756393	-1.16544	40	-1.32042	-2.03448	40	-0.838773	-1.29237	40	-1.02104	-1.57319	40	-1.0325	-1.59086	40	-1.18134	-1.82019	40	-1.10677	-1.70529	40	-1.29748	-1.99913	32.9413	0.84236	1.29789	40	-1.36501	-2.10318	40
	WK3	22.1621	4.01252	30.602	1.56657	2.34252	40	-1.1859	-1.7733	40	-1.18679	-1.77463	40	-1.05504	-1.57762	34.4136	0.408181	0.610362	40	-0.756393	-1.13105	40	-1.32042	-1.97445	40	-0.838773	-1.25423	40	-1.02104	-1.52678	40	-1.0325	-1.54392	40	-1.18134	-1.76649	40	-1.10677	-1.65498	40	-1.29748	-1.94015	31.1623	1.37178	2.05125	40	-1.36501	-2.04112	40
	WK4	18.3057	5.15487	31.0857	1.42913	1.66344	40	-1.1859	-1.38032	33.9729	0.53224	0.6195	35.1023	0.361421	0.420675	31.7593	1.16771	1.35916	40	-0.756393	-0.880402	40	-1.32042	-1.5369	40	-0.838773	-0.976288	34.2621	0.643809	0.74936	40	-1.0325	-1.20178	40	-1.18134	-1.37502	40	-1.10677	-1.28822	40	-1.29748	-1.5102	31.7585	1.19435	1.39016	40	-1.36501	-1.5888	40
	WK5	16.9076	5.56899	28.0289	2.29759	2.47541	40	-1.1859	-1.27768	40	-1.18679	-1.27864	34.8151	0.444489	0.47889	29.1101	1.9258	2.07485	40	-0.756393	-0.814934	40	-1.32042	-1.42261	40	-0.838773	-0.903689	34.2672	0.642325	0.692037	40	-1.0325	-1.11241	40	-1.18134	-1.27277	32.0815	1.29104	1.39096	40	-1.29748	-1.3979	31.3526	1.31514	1.41693	40	-1.36501	-1.47065	40
[truncated: 165 more columns]

## Sheet: Table S2
Supplementary Table S2. Raw data for longitudinal study.
Sample categories	Sample ID	Bacterial 16S		E.coli-Shigella spp.			Shigella spp.			Salmonella app.			C.jejuni-coli			TEM104E			TEM104K			SHV			SHV238240SE-SK			CTX-M1			CTX-M2-M74			CTX-M8-M25			CTX-M9			PER			VEB			GES			CMY1-MOX
		Ct	log copy	Ct	log copy	Norm log copy	Ct	log copy	Norm log copy	Ct	log copy	Norm log copy	Ct	log copy	Norm log copy	Ct	log copy	Norm log copy	Ct	log copy	Norm log copy	Ct	log copy	Norm log copy	Ct	log copy	Norm log copy	Ct	log copy	Norm log copy	Ct	log copy	Norm log copy	Ct	log copy	Norm log copy	Ct	log copy	Norm log copy	Ct	log copy	Norm log copy	Ct	log copy	Norm log copy	Ct	log copy	Norm log copy	Ct
Sows	0985-M	19.8386	4.70079	31.3766	1.34649	1.71863	40	-1.1859	-1.51366	40	-1.18679	-1.51479	31.5357	1.39292	1.77789	30.0291	1.66284	2.12241	40	-0.756393	-0.965446	40	-1.32042	-1.68536	40	-0.838773	-1.07059	31.9018	1.32865	1.69586	40	-1.0325	-1.31786	40	-1.18134	-1.50784	40	-1.10677	-1.41266	40	-1.29748	-1.65608	40	-1.25818	-1.60592	40	-1.36501	-1.74227	40
	1499-M	15.9633	5.84871	25.4893	3.01913	3.09722	40	-1.1859	-1.21657	40	-1.18679	-1.21749	33.4275	0.845787	0.867665	25.5626	2.94094	3.01701	40	-0.756393	-0.775959	40	-1.32042	-1.35457	40	-0.838773	-0.860469	34.1014	0.690427	0.708286	40	-1.0325	-1.05921	40	-1.18134	-1.2119	32.6548	1.11743	1.14633	40	-1.29748	-1.33104	32.3526	1.01755	1.04387	40	-1.36501	-1.40032	40
	2694-M	17.1986	5.48281	25.1753	3.10832	3.40152	40	-1.1859	-1.29776	40	-1.18679	-1.29874	22.0169	4.14584	4.53691	25.9968	2.81669	3.08239	40	-0.756393	-0.827743	40	-1.32042	-1.44497	40	-0.838773	-0.917894	29.308	2.08124	2.27757	40	-1.0325	-1.1299	40	-1.18134	-1.29278	28.7799	2.29079	2.50688	40	-1.29748	-1.41987	40	-1.25818	-1.37687	40	-1.36501	-1.49377	40
	2837-M	18.7223	5.03145	27.8887	2.33742	2.78738	40	-1.1859	-1.41418	40	-1.18679	-1.41524	28.6442	2.22917	2.65828	32.5521	0.940857	1.12197	40	-0.756393	-0.901998	40	-1.32042	-1.5746	40	-0.838773	-1.00024	40	-1.02104	-1.21758	40	-1.0325	-1.23126	40	-1.18134	-1.40875	40	-1.10677	-1.31982	40	-1.29748	-1.54724	40	-1.25818	-1.50038	40	-1.36501	-1.62777	40
	3218-M	21.66	4.16127	33.3121	0.79661	1.14861	40	-1.1859	-1.70991	40	-1.18679	-1.71119	30.5482	1.67851	2.42018	32.39	0.987239	1.42347	40	-0.756393	-1.09062	40	-1.32042	-1.90387	40	-0.838773	-1.2094	40	-1.02104	-1.4722	40	-1.0325	-1.48873	40	-1.18134	-1.70334	40	-1.10677	-1.59582	40	-1.29748	-1.87079	40	-1.25818	-1.81413	40	-1.36501	-1.96816	40
	3614-M	20.8813	4.39193	30.9665	1.46301	1.99868	40	-1.1859	-1.6201	40	-1.18679	-1.62132	40	-1.05504	-1.44133	30.9182	1.40839	1.92407	40	-0.756393	-1.03334	40	-1.32042	-1.80388	40	-0.838773	-1.14588	33.8238	0.770997	1.05329	40	-1.0325	-1.41054	40	-1.18134	-1.61388	40	-1.10677	-1.51201	40	-1.29748	-1.77254	40	-1.25818	-1.71886	40	-1.36501	-1.86479	40
	3640-M	16.613	5.65626	28.7424	2.09489	2.2222	40	-1.1859	-1.25797	40	-1.18679	-1.25891	35.5211	0.240303	0.254907	29.083	1.93356	2.05106	40	-0.756393	-0.802361	40	-1.32042	-1.40066	40	-0.838773	-0.889747	31.6596	1.39891	1.48393	40	-1.0325	-1.09525	40	-1.18134	-1.25314	36.8613	-0.156326	-0.165827	40	-1.29748	-1.37633	40	-1.25818	-1.33465	40	-1.36501	-1.44796	40
	5442-M	13.3332	6.62781	25.2765	3.07957	2.78787	40	-1.1859	-1.07357	40	-1.18679	-1.07437	26.0895	2.96802	2.68688	24.8799	3.13629	2.83921	40	-0.756393	-0.684745	33.7778	0.492054	0.445445	40	-0.838773	-0.759321	27.7878	2.52232	2.2834	40	-1.0325	-0.934699	40	-1.18134	-1.06944	31.7601	1.38835	1.25684	40	-1.29748	-1.17458	30.223	1.65129	1.49487	40	-1.36501	-1.23571	40
	6017-M	14.1329	6.39091	25.5458	3.00307	2.81938	40	-1.1859	-1.11336	40	-1.18679	-1.1142	30.7161	1.62997	1.53027	25.8381	2.86211	2.68704	40	-0.756393	-0.710127	40	-1.32042	-1.23965	40	-0.838773	-0.787467	26.23	2.97433	2.7924	40	-1.0325	-0.969346	40	-1.18134	-1.10908	30.8022	1.67842	1.57575	40	-1.29748	-1.21812	34.3344	0.427793	0.401626	40	-1.36501	-1.28151	40
	6705-M	16.98	5.54756	25.9941	2.8757	3.11023	40	-1.1859	-1.28261	40	-1.18679	-1.28358	27.2524	2.6317	2.84633	25.8524	2.858	3.09109	40	-0.756393	-0.818081	34.8446	0.181292	0.196078	40	-0.838773	-0.90718	32.1648	1.25235	1.35449	40	-1.0325	-1.11671	40	-1.18134	-1.27769	36.2416	0.0313013	0.0338541	40	-1.29748	-1.4033	40	-1.25818	-1.3608	40	-1.36501	-1.47633	40
	6804-M	17.9151	5.27056	30.1206	1.70334	1.93908	40	-1.1859	-1.35002	40	-1.18679	-1.35104	26.3408	2.89533	3.29604	25.9575	2.82792	3.2193	40	-0.756393	-0.861077	40	-1.32042	-1.50316	40	-0.838773	-0.954858	40	-1.02104	-1.16235	40	-1.0325	-1.1754	40	-1.18134	-1.34484	40	-1.10677	-1.25995	40	-1.29748	-1.47705	40	-1.25818	-1.43231	40	-1.36501	-1.55392	40
	7087-M	17.9946	5.247	29.3633	1.91849	2.19382	40	-1.1859	-1.35609	40	-1.18679	-1.3571	28.2746	2.33607	2.67131	28.4335	2.1194	2.42356	40	-0.756393	-0.864943	40	-1.32042	-1.50991	40	-0.838773	-0.959145	27.7082	2.54543	2.91073	40	-1.0325	-1.18067	40	-1.18134	-1.35088	40	-1.10677	-1.2656	40	-1.29748	-1.48368	40	-1.25818	-1.43875	40	-1.36501	-1.5609	40
	7276-M	12.8493	6.77115	31.8062	1.22443	1.08498	40	-1.1859	-1.05084	40	-1.18679	-1.05163	32.8603	1.00983	0.894825	26.0444	2.80306	2.48383	40	-0.756393	-0.670249	40	-1.32042	-1.17004	40	-0.838773	-0.743247	20.5015	4.63646	4.10842	40	-1.0325	-0.914911	40	-1.18134	-1.0468	40	-1.10677	-0.980723	40	-1.29748	-1.14971	31.3273	1.32266	1.17203	40	-1.36501	-1.20955	40
	7440-M	13.2711	6.64621	24.762	3.22576	2.91212	40	-1.1859	-1.07059	40	-1.18679	-1.0714	20.1441	4.68748	4.23172	25.9034	2.84342	2.56696	40	-0.756393	-0.682849	40	-1.32042	-1.19203	40	-0.838773	-0.757219	34.2947	0.63434	0.572663	40	-1.0325	-0.932111	40	-1.18134	-1.06648	40	-1.10677	-0.999159	40	-1.29748	-1.17133	40	-1.25818	-1.13585	40	-1.36501	-1.23229	40
3 week old	0985-P1	15.5151	5.98149	23.8813	3.47597	3.48673	40	-1.1859	-1.18957	40	-1.18679	-1.19046	26.4186	2.87285	2.88174	22.0506	3.9459	3.95812	40	-0.756393	-0.758734	40	-1.32042	-1.32451	40	-0.838773	-0.841369	24.0097	3.61855	3.62975	40	-1.0325	-1.0357	40	-1.18134	-1.185	33.0855	0.987001	0.990055	40	-1.29748	-1.30149	26.9131	2.63626	2.64442	40	-1.36501	-1.36923	40
	0985-P2	14.4244	6.30458	20.7897	4.35431	4.14395	40	-1.1859	-1.12861	40	-1.18679	-1.12945	28.1729	2.36549	2.25121	19.2653	4.74293	4.5138	40	-0.756393	-0.719851	40	-1.32042	-1.25663	40	-0.838773	-0.798251	19.6637	4.87952	4.64378	40	-1.0325	-0.982619	40	-1.18134	-1.12427	27.511	2.67503	2.54579	40	-1.29748	-1.2348	30.4841	1.57361	1.49758	33.7633	0.443976	0.422527	40
	0985-P3	14.7011	6.22261	20.9548	4.30739	4.1533	40	-1.1859	-1.14347	40	-1.18679	-1.14433	25.4103	3.16444	3.05123	20.5455	4.37661	4.22004	40	-0.756393	-0.729334	40	-1.32042	-1.27318	40	-0.838773	-0.808767	21.843	4.24721	4.09527	40	-1.0325	-0.995564	40	-1.18134	-1.13908	32.0348	1.30518	1.25849	40	-1.29748	-1.25106	31.8787	1.1586	1.11715	40	-1.36501	-1.31618	40
	1499-P3	14.4007	6.31158	21.2998	4.20938	4.00158	40	-1.1859	-1.12735	40	-1.18679	-1.1282	21.2599	4.36478	4.1493	20.6887	4.33563	4.12159	40	-0.756393	-0.719052	40	-1.32042	-1.25523	40	-0.838773	-0.797365	33.1126	0.977353	0.929104	40	-1.0325	-0.981529	40	-1.18134	-1.12302	27.5376	2.66698	2.53532	40	-1.29748	-1.23343	40	-1.25818	-1.19607	40	-1.36501	-1.29762	40
	2694-P3	16.4239	5.71227	17.1191	5.39716	5.66901	40	-1.1859	-1.24563	40	-1.18679	-1.24657	21.7553	4.22152	4.43415	18.9758	4.82579	5.06887	40	-0.756393	-0.794493	40	-1.32042	-1.38693	40	-0.838773	-0.881022	29.1107	2.13849	2.2462	40	-1.0325	-1.08451	40	-1.18134	-1.24085	36.5075	-0.0492008	-0.051679	40	-1.29748	-1.36283	32.424	0.99632	1.0465	32.6971	0.75326	0.791202	40
	2837-P1	16.4208	5.71319	23.1906	3.6722	3.85654	40	-1.1859	-1.24543	40	-1.18679	-1.24637	22.6726	3.95622	4.15482	22.0064	3.95856	4.15728	40	-0.756393	-0.794365	40	-1.32042	-1.38671	40	-0.838773	-0.88088	40	-1.02104	-1.07229	40	-1.0325	-1.08433	40	-1.18134	-1.24065	24.8564	3.47887	3.65351	40	-1.29748	-1.36261	40	-1.25818	-1.32135	40	-1.36501	-1.43353	40
	3218-P3	15.1177	6.0992	19.8013	4.63511	4.55973	40	-1.1859	-1.16661	40	-1.18679	-1.16749	20.452	4.59843	4.52365	20.5517	4.37482	4.30367	40	-0.756393	-0.744091	40	-1.32042	-1.29894	40	-0.838773	-0.825131	26.4875	2.89961	2.85245	40	-1.0325	-1.01571	40	-1.18134	-1.16213	31.1093	1.58543	1.55964	40	-1.29748	-1.27638	40	-1.25818	-1.23772	40	-1.36501	-1.34281	40
	3614-P1	13.5688	6.558	20.3042	4.49224	4.11001	40	-1.1859	-1.08499	40	-1.18679	-1.08581	26.7643	2.77287	2.53693	22.6366	3.77824	3.45676	40	-0.756393	-0.692034	34.1416	0.386086	0.353235	40	-0.838773	-0.767404	21.8356	4.24935	3.88779	40	-1.0325	-0.944648	40	-1.18134	-1.08083	27.4388	2.69687	2.4674	40	-1.29748	-1.18708	27.7725	2.38052	2.17797	40	-1.36501	-1.24886	40
	3640-P1	12.4721	6.88288	19.2449	4.7932	4.17837	40	-1.1859	-1.03378	40	-1.18679	-1.03456	20.5166	4.57975	3.9923	19.5731	4.65486	4.05778	40	-0.756393	-0.65937	40	-1.32042	-1.15105	40	-0.838773	-0.731182	33.2819	0.928206	0.809144	40	-1.0325	-0.900061	40	-1.18134	-1.02981	40	-1.10677	-0.964804	40	-1.29748	-1.13105	40	-1.25818	-1.09679	40	-1.36501	-1.18992	40
	3640-P2	15.1485	6.09009	21.2212	4.23172	4.16913	40	-1.1859	-1.16835	40	-1.18679	-1.16923	20.6832	4.53157	4.46454	20.5225	4.38319	4.31836	40	-0.756393	-0.745204	40	-1.32042	-1.30089	40	-0.838773	-0.826365	31.265	1.51343	1.49104	40	-1.0325	-1.01723	40	-1.18134	-1.16387	40	-1.10677	-1.0904	40	-1.29748	-1.27829	40	-1.25818	-1.23957	40	-1.36501	-1.34482	40
	3640-P3	16.531	5.68056	19.3871	4.75281	5.02008	40	-1.1859	-1.25259	40	-1.18679	-1.25353	29.4405	1.99886	2.11126	19.7336	4.60893	4.86811	40	-0.756393	-0.798929	30.8661	1.34021	1.41557	40	-0.838773	-0.885941	24.0956	3.59362	3.79571	40	-1.0325	-1.09056	40	-1.18134	-1.24778	40	-1.10677	-1.16901	40	-1.29748	-1.37044	40	-1.25818	-1.32894	40	-1.36501	-1.44177	40
	5442-P1	14.3455	6.32794	19.2767	4.78416	4.53623	40	-1.1859	-1.12444	40	-1.18679	-1.12528	22.6026	3.97645	3.77038	19.7139	4.61456	4.37542	40	-0.756393	-0.717194	40	-1.32042	-1.25199	40	-0.838773	-0.795304	18.7108	5.15601	4.88881	40	-1.0325	-0.978993	40	-1.18134	-1.12012	28.9744	2.2319	2.11624	40	-1.29748	-1.23024	23.7491	3.57782	3.39241	40	-1.36501	-1.29427	40
	5442-P2	11.9119	7.04883	19.6738	4.67134	3.97626	40	-1.1859	-1.00944	40	-1.18679	-1.0102	21.9328	4.17018	3.54968	21.3001	4.16066	3.54158	40	-0.756393	-0.643846	40	-1.32042	-1.12395	40	-0.838773	-0.713968	20.6856	4.58304	3.9011	40	-1.0325	-0.87887	40	-1.18134	-1.00556	28.9714	2.23281	1.90058	40	-1.29748	-1.10442	23.1993	3.74143	3.18472	40	-1.36501	-1.1619	40
	5442-P3	13.4229	6.60122	18.3302	5.05308	4.59286	40	-1.1859	-1.07789	40	-1.18679	-1.0787	21.7699	4.21728	3.83318	19.9302	4.55269	4.13805	40	-0.756393	-0.687503	33.4511	0.5872	0.53372	40	-0.838773	-0.76238	18.5326	5.20771	4.73341	40	-1.0325	-0.938464	40	-1.18134	-1.07375	27.2095	2.76633	2.51438	40	-1.29748	-1.17931	25.2719	3.12465	2.84007	40	-1.36501	-1.24069	40
	6017-P1	14.1413	6.38843	18.1503	5.10417	4.79383	40	-1.1859	-1.11379	40	-1.18679	-1.11463	27.3475	2.60419	2.44585	19.9653	4.54265	4.26645	40	-0.756393	-0.710403	33.1122	0.685944	0.644237	40	-0.838773	-0.787774	15.3424	6.13335	5.76043	40	-1.0325	-0.969723	40	-1.18134	-1.10952	40	-1.10677	-1.03948	40	-1.29748	-1.21859	40	-1.25818	-1.18168	35.3968	-0.0298071	-0.0279947	40
	6017-P2	14.6173	6.24744	20.3256	4.48617	4.30849	40	-1.1859	-1.13893	40	-1.18679	-1.13978	19.4878	4.8773	4.68412	20.708	4.33011	4.15861	40	-0.756393	-0.726435	32.1523	0.965548	0.927306	40	-0.838773	-0.805552	19.0376	5.06119	4.86074	40	-1.0325	-0.991607	40	-1.18134	-1.13455	40	-1.10677	-1.06294	40	-1.29748	-1.24609	27.7339	2.392	2.29726	40	-1.36501	-1.31094	40
	6017-P3	14.255	6.35476	20.715	4.37555	4.13127	40	-1.1859	-1.11969	40	-1.18679	-1.12053	26.1167	2.96015	2.79489	19.8665	4.57091	4.31573	40	-0.756393	-0.714166	35.7848	-0.0925703	-0.0874024	40	-0.838773	-0.791947	23.4085	3.79297	3.58122	40	-1.0325	-0.97486	40	-1.18134	-1.11539	35.007	0.405171	0.382552	40	-1.29748	-1.22505	40	-1.25818	-1.18794	40	-1.36501	-1.2888	40
	6705-P3	18.0419	5.23301	21.0974	4.26688	4.89227	40	-1.1859	-1.35971	40	-1.18679	-1.36073	25.2299	3.21662	3.68807	22.3955	3.84722	4.41109	40	-0.756393	-0.867256	40	-1.32042	-1.51395	40	-0.838773	-0.96171	40	-1.02104	-1.17069	40	-1.0325	-1.18383	40	-1.18134	-1.35449	40	-1.10677	-1.26899	40	-1.29748	-1.48765	40	-1.25818	-1.44259	40	-1.36501	-1.56507	40
	6804-P1	16.4847	5.69428	20.9762	4.30133	4.53227	40	-1.1859	-1.24957	40	-1.18679	-1.25051	28.983	2.1312	2.24562	17.5779	5.22581	5.50638	40	-0.756393	-0.797004	32.9152	0.743327	0.783236	40	-0.838773	-0.883806	28.7584	2.24071	2.36102	40	-1.0325	-1.08794	40	-1.18134	-1.24477	40	-1.10677	-1.16619	40	-1.29748	-1.36714	40	-1.25818	-1.32573	40	-1.36501	-1.43829	40
	7087-P1	13.2274	6.65914	17.3452	5.33291	4.80504	40	-1.1859	-1.06851	40	-1.18679	-1.06932	21.1173	4.40603	3.96991	16.7593	5.46004	4.91959	40	-0.756393	-0.681523	40	-1.32042	-1.18972	40	-0.838773	-0.755749	13.9019	6.55131	5.90284	40	-1.0325	-0.930301	40	-1.18134	-1.06441	30.5828	1.74485	1.57214	40	-1.29748	-1.16905	33.4347	0.695546	0.626699	40	-1.36501	-1.2299	40
	7087-P2	13.1812	6.67283	18.1627	5.10066	4.58635	40	-1.1859	-1.06632	40	-1.18679	-1.06712	20.4475	4.59973	4.13593	18.4252	4.98333	4.48085	40	-0.756393	-0.680125	40	-1.32042	-1.18728	40	-0.838773	-0.754198	19.5402	4.91535	4.41973	40	-1.0325	-0.928392	40	-1.18134	-1.06223	31.6688	1.41601	1.27323	40	-1.29748	-1.16665	35.3172	0.135332	0.121686	40	-1.36501	-1.22737	40
	7276-P2	14.4395	6.30011	20.1665	4.53135	4.3155	40	-1.1859	-1.12941	40	-1.18679	-1.13026	18.5616	5.14516	4.90007	18.1852	5.05201	4.81136	40	-0.756393	-0.720362	40	-1.32042	-1.25752	40	-0.838773	-0.798818	21.7838	4.26439	4.06126	40	-1.0325	-0.983317	40	-1.18134	-1.12507	40	-1.10677	-1.05405	40	-1.29748	-1.23567	40	-1.25818	-1.19825	40	-1.36501	-1.29999	40
	7276-P3	14.2891	6.34464	14.9411	6.01593	5.68914	40	-1.1859	-1.12148	40	-1.18679	-1.12232	20.2961	4.64351	4.39127	17.2285	5.32578	5.03649	40	-0.756393	-0.715306	40	-1.32042	-1.24869	40	-0.838773	-0.79321	18.531	5.20818	4.92527	40	-1.0325	-0.976415	40	-1.18134	-1.11717	32.0717	1.29401	1.22372	40	-1.29748	-1.227	32.515	0.96922	0.916571	40	-1.36501	-1.29086	40
	7440-P2	13.6131	6.54489	16.923	5.45287	4.9989	40	-1.1859	-1.08717	40	-1.18679	-1.08798	19.7829	4.79195	4.393	20.5119	4.38623	4.02106	40	-0.756393	-0.69342	40	-1.32042	-1.21049	40	-0.838773	-0.768941	18.4348	5.2361	4.80017	40	-1.0325	-0.946541	40	-1.18134	-1.08299	40	-1.10677	-1.01463	40	-1.29748	-1.18946	32.0947	1.0943	1.0032	40	-1.36501	-1.25137	40
	7440-P3	14.8566	6.17654	27.373	2.48396	2.41296	40	-1.1859	-1.152	40	-1.18679	-1.15287	22.6544	3.96149	3.84826	25.9889	2.81896	2.73839	40	-0.756393	-0.734774	40	-1.32042	-1.28268	40	-0.838773	-0.814799	27.6023	2.57615	2.50251	40	-1.0325	-1.00299	40	-1.18134	-1.14758	40	-1.10677	-1.07514	40	-1.29748	-1.26039	32.9448	0.841325	0.817277	40	-1.36501	-1.32599	40
24 week old	0985-P1s	14.0477	6.41614	28.6921	2.10918	1.97238	40	-1.1859	-1.10898	40	-1.18679	-1.10982	31.4504	1.41759	1.32565	25.3157	3.01159	2.81626	40	-0.756393	-0.707335	40	-1.32042	-1.23478	40	-0.838773	-0.784371	40	-1.02104	-0.954813	40	-1.0325	-0.965534	40	-1.18134	-1.10472	32.7947	1.07506	1.00533	40	-1.29748	-1.21333	24.818	3.25974	3.04832	32.2971	0.869268	0.812889	40
	0985-P2s	18.7688	5.01768	27.1497	2.54738	3.04609	40	-1.1859	-1.41806	40	-1.18679	-1.41913	33.2187	0.906192	1.0836	25.6607	2.91287	3.48313	40	-0.756393	-0.904474	34.5735	0.260265	0.311218	40	-0.838773	-1.00298	40	-1.02104	-1.22093	40	-1.0325	-1.23464	40	-1.18134	-1.41262	35.8245	0.157622	0.188479	40	-1.29748	-1.55149	26.8412	2.65766	3.17795	33.1771	0.61401	0.734216	40
	0985-P3s	14.3089	6.33878	26.9625	2.60059	2.4616	40	-1.1859	-1.12252	40	-1.18679	-1.12336	31.441	1.4203	1.34439	23.8508	3.43078	3.24742	40	-0.756393	-0.715967	40	-1.32042	-1.24985	40	-0.838773	-0.793943	35.2808	0.348225	0.329614	40	-1.0325	-0.977318	40	-1.18134	-1.1182	34.9475	0.423165	0.400548	40	-1.29748	-1.22813	32.3605	1.01522	0.960956	33.8547	0.417471	0.395158	40
	1499-P3s	15.3666	6.02546	27.9937	2.30761	2.29786	40	-1.1859	-1.18089	40	-1.18679	-1.18177	35.2198	0.327449	0.326065	24.2171	3.32595	3.3119	40	-0.756393	-0.753197	40	-1.32042	-1.31484	40	-0.838773	-0.835228	30.4923	1.73761	1.73027	40	-1.0325	-1.02814	40	-1.18134	-1.17635	28.924	2.24714	2.23765	40	-1.29748	-1.292	22.6107	3.91659	3.90004	31.2441	1.17469	1.16973	40
	2694-P3s	15.9601	5.84968	33.7361	0.676147	0.693521	40	-1.1859	-1.21637	40	-1.18679	-1.21729	32.9213	0.992178	1.01767	27.1659	2.48214	2.54592	40	-0.756393	-0.77583	40	-1.32042	-1.35435	40	-0.838773	-0.860326	40	-1.02104	-1.04727	40	-1.0325	-1.05903	40	-1.18134	-1.2117	40	-1.10677	-1.13521	40	-1.29748	-1.33082	28.3069	2.22148	2.27857	40	-1.36501	-1.40008	40
	2837-P1s	15.2015	6.07437	27.5022	2.44723	2.41727	40	-1.1859	-1.17138	40	-1.18679	-1.17226	31.7635	1.32703	1.31078	26.5402	2.6612	2.62862	40	-0.756393	-0.747133	40	-1.32042	-1.30425	40	-0.838773	-0.828504	40	-1.02104	-1.00854	40	-1.0325	-1.01986	40	-1.18134	-1.16688	40	-1.10677	-1.09322	40	-1.29748	-1.28159	31.519	1.26562	1.25013	40	-1.36501	-1.3483	40
	3218-P3s	18.3174	5.15141	22.2422	3.94163	4.59094	40	-1.1859	-1.38125	40	-1.18679	-1.38229	23.5869	3.6918	4.29995	27.7316	2.32026	2.70247	40	-0.756393	-0.880994	40	-1.32042	-1.53793	40	-0.838773	-0.976944	40	-1.02104	-1.18923	40	-1.0325	-1.20258	40	-1.18134	-1.37595	40	-1.10677	-1.28909	40	-1.29748	-1.51121	32.2643	1.04383	1.21578	40	-1.36501	-1.58987	40
	3614-P1s	18.8822	4.98409	30.867	1.49129	1.79526	40	-1.1859	-1.42762	40	-1.18679	-1.42869	31.39	1.43507	1.72758	31.1156	1.3519	1.62747	40	-0.756393	-0.91057	40	-1.32042	-1.58956	40	-0.838773	-1.00974	40	-1.02104	-1.22915	40	-1.0325	-1.24296	40	-1.18134	-1.42214	34.3909	0.591733	0.712347	40	-1.29748	-1.56195	30.8909	1.45254	1.74862	30.7972	1.30432	1.57018	40
	3640-P1s	17.2132	5.47847	27.1622	2.54384	2.786	40	-1.1859	-1.29879	40	-1.18679	-1.29977	29.4393	1.99921	2.18952	27.362	2.42602	2.65697	40	-0.756393	-0.828399	40	-1.32042	-1.44612	40	-0.838773	-0.918621	40	-1.02104	-1.11824	40	-1.0325	-1.13079	40	-1.18134	-1.2938	40	-1.10677	-1.21213	40	-1.29748	-1.421	24.8951	3.23677	3.54491	31.0452	1.23239	1.34971	40
	3640-P2s	15.7477	5.91258	28.7273	2.09918	2.13021	40	-1.1859	-1.20343	40	-1.18679	-1.20434	31.6729	1.35324	1.37325	27.5531	2.37136	2.40642	40	-0.756393	-0.767577	40	-1.32042	-1.33994	40	-0.838773	-0.851174	40	-1.02104	-1.03613	40	-1.0325	-1.04777	40	-1.18134	-1.19881	40	-1.10677	-1.12313	40	-1.29748	-1.31666	34.7151	0.314524	0.319175	40	-1.36501	-1.38519	40
	3640-P3s	14.5762	6.25959	22.6708	3.81987	3.66146	40	-1.1859	-1.13672	40	-1.18679	-1.13757	31.1049	1.5175	1.45457	21.0963	4.219	4.04403	40	-0.756393	-0.725025	40	-1.32042	-1.26566	40	-0.838773	-0.803988	32.8934	1.04095	0.99778	40	-1.0325	-0.989682	40	-1.18134	-1.13235	31.8082	1.37379	1.31682	40	-1.29748	-1.24367	29.7333	1.79703	1.72251	40	-1.36501	-1.3084	40
	5442-P1s	15.0665	6.11438	28.0047	2.30448	2.26137	40	-1.1859	-1.16371	40	-1.18679	-1.16459	30.8595	1.58848	1.55876	24.7818	3.16437	3.10517	40	-0.756393	-0.742243	40	-1.32042	-1.29572	40	-0.838773	-0.823082	40	-1.02104	-1.00194	40	-1.0325	-1.01319	40	-1.18134	-1.15924	35.3302	0.307287	0.301539	40	-1.29748	-1.27321	35.341	0.128268	0.125868	40	-1.36501	-1.33947	40
	5442-P2s	15.9285	5.85903	22.6326	3.83073	3.92289	40	-1.1859	-1.21443	40	-1.18679	-1.21534	32.7936	1.02912	1.05388	26.4031	2.70043	2.7654	40	-0.756393	-0.774592	40	-1.32042	-1.35219	40	-0.838773	-0.858953	28.8868	2.20346	2.25648	40	-1.0325	-1.05734	40	-1.18134	-1.20977	40	-1.10677	-1.1334	40	-1.29748	-1.3287	23.1556	3.75444	3.84477	40	-1.36501	-1.39785	40
	5442-P3s	16.7358	5.61989	24.857	3.19875	3.41511	40	-1.1859	-1.26611	40	-1.18679	-1.26706	35.2547	0.317351	0.338816	24.1916	3.33325	3.55871	40	-0.756393	-0.807554	40	-1.32042	-1.40973	40	-0.838773	-0.895505	32.0506	1.28548	1.37243	40	-1.0325	-1.10234	40	-1.18134	-1.26125	31.906	1.34416	1.43508	40	-1.29748	-1.38524	32.6856	0.91847	0.980593	40	-1.36501	-1.45733	40
	6017-P1s	14.8793	6.16982	28.6422	2.12335	2.06491	40	-1.1859	-1.15326	40	-1.18679	-1.15412	31.913	1.28381	1.24848	27.089	2.50414	2.43522	40	-0.756393	-0.735574	40	-1.32042	-1.28408	40	-0.838773	-0.815686	37.7648	-0.372505	-0.362252	40	-1.0325	-1.00408	40	-1.18134	-1.14883	34.8738	0.445497	0.433235	40	-1.29748	-1.26177	40	-1.25818	-1.22355	40	-1.36501	-1.32744	40
	6017-P2s	16.1225	5.80157	27.3815	2.48153	2.56641	40	-1.1859	-1.22646	40	-1.18679	-1.22738	35.9421	0.118542	0.122597	25.1194	3.06777	3.1727	40	-0.756393	-0.782264	40	-1.32042	-1.36558	40	-0.838773	-0.867461	40	-1.02104	-1.05596	40	-1.0325	-1.06782	40	-1.18134	-1.22175	33.029	1.00412	1.03846	40	-1.29748	-1.34186	33.9875	0.531043	0.549206	40	-1.36501	-1.41169	40
	6017-P3s	13.5492	6.56383	29.606	1.84954	1.69066	40	-1.1859	-1.08403	40	-1.18679	-1.08484	40	-1.05504	-0.964409	26.0739	2.79463	2.55457	40	-0.756393	-0.691419	40	-1.32042	-1.207	40	-0.838773	-0.766722	36.6223	-0.0409901	-0.0374691	40	-1.0325	-0.943809	40	-1.18134	-1.07987	40	-1.10677	-1.0117	40	-1.29748	-1.18603	32.0629	1.10375	1.00894	40	-1.36501	-1.24775	40
	6705-P3s	16.1077	5.80594	23.6412	3.54419	3.66265	40	-1.1859	-1.22553	40	-1.18679	-1.22646	40	-1.05504	-1.0903	22.9165	3.69813	3.82174	40	-0.756393	-0.781675	40	-1.32042	-1.36455	40	-0.838773	-0.866808	34.7158	0.512185	0.529304	40	-1.0325	-1.06701	40	-1.18134	-1.22083	40	-1.10677	-1.14376	40	-1.29748	-1.34085	30.5267	1.56092	1.61309	40	-1.36501	-1.41063	40
	6804-P1s	20.0955	4.62469	26.3367	2.77836	3.6046	40	-1.1859	-1.53857	40	-1.18679	-1.53972	32.1919	1.20314	1.56094	26.7547	2.59982	3.37297	40	-0.756393	-0.981333	40	-1.32042	-1.71309	40	-0.838773	-1.08821	31.5	1.44524	1.87503	40	-1.0325	-1.33955	40	-1.18134	-1.53266	40	-1.10677	-1.43591	40	-1.29748	-1.68333	21.088	4.36973	5.66922	33.951	0.389533	0.505374	40
	7087-P1s	15.5088	5.98335	30.2738	1.6598	1.66442	40	-1.1859	-1.1892	40	-1.18679	-1.19009	35.1404	0.35042	0.351395	25.9027	2.84363	2.85154	40	-0.756393	-0.758498	40	-1.32042	-1.32409	40	-0.838773	-0.841107	29.8446	1.92555	1.93091	40	-1.0325	-1.03537	40	-1.18134	-1.18463	40	-1.10677	-1.10985	40	-1.29748	-1.30109	32.7503	0.899197	0.901699	40	-1.36501	-1.36881	40
	7087-P2s	18.6319	5.05822	29.6534	1.83607	2.17793	40	-1.1859	-1.4067	40	-1.18679	-1.40775	30.0316	1.82793	2.16827	27.2942	2.44543	2.90073	40	-0.756393	-0.897224	40	-1.32042	-1.56626	40	-0.838773	-0.994942	40	-1.02104	-1.21114	40	-1.0325	-1.22474	40	-1.18134	-1.40129	40	-1.10677	-1.31284	40	-1.29748	-1.53905	30.4048	1.59718	1.89455	40	-1.36501	-1.61915	40
	7276-P2s	16.5879	5.66372	18.6425	4.96434	5.2591	40	-1.1859	-1.25631	40	-1.18679	-1.25725	34.3922	0.566787	0.60044	25.3045	3.01478	3.19378	40	-0.756393	-0.801304	40	-1.32042	-1.39882	40	-0.838773	-0.888575	26.6072	2.86486	3.03497	40	-1.0325	-1.09381	40	-1.18134	-1.25149	40	-1.10677	-1.17249	40	-1.29748	-1.37452	38.7659	-0.890925	-0.943824	40	-1.36501	-1.44606	40
	7276-P3s	16.5318	5.68031	31.5127	1.30782	1.38142	40	-1.1859	-1.25264	40	-1.18679	-1.25358	35.1984	0.33363	0.352407	27.6609	2.34049	2.47221	40	-0.756393	-0.798963	40	-1.32042	-1.39473	40	-0.838773	-0.885979	28.0179	2.45558	2.59378	40	-1.0325	-1.09061	40	-1.18134	-1.24783	40	-1.10677	-1.16906	40	-1.29748	-1.3705	33.2326	0.75567	0.798199	40	-1.36501	-1.44183	40
	7440-P2s	16.6528	5.64449	22.8695	3.76343	4.00047	40	-1.1859	-1.26059	40	-1.18679	-1.26154	36.4059	-0.0155925	-0.0165746	21.9351	3.97896	4.22957	40	-0.756393	-0.804034	40	-1.32042	-1.40358	40	-0.838773	-0.891602	40	-1.02104	-1.08534	40	-1.0325	-1.09753	40	-1.18134	-1.25575	28.7166	2.30997	2.45546	40	-1.29748	-1.3792	29.179	1.96196	2.08554	40	-1.36501	-1.45098	40
	7440-P3s	17.4612	5.40502	27.2005	2.53297	2.8118	40	-1.1859	-1.31644	40	-1.18679	-1.31743	40	-1.05504	-1.17117	26.1057	2.78553	3.09216	40	-0.756393	-0.839657	40	-1.32042	-1.46577	40	-0.838773	-0.931105	31.2693	1.51217	1.67863	40	-1.0325	-1.14616	40	-1.18134	-1.31138	33.0162	1.008	1.11897	40	-1.29748	-1.44031	30.3676	1.60826	1.78529	28.9877	1.82918	2.03054	40
[truncated: 164 more columns]
